# Supplementary material for: Extensive remodeling of sugar metabolism through gene loss and horizontal gene transfer in a eukaryotic lineage
Source: BMC Biol. 2024 May 30;22:128. doi: 10.1186/s12915-024-01929-7 (PMC11140947; doi:10.1186/s12915-024-01929-7)
Supplement: Supplementary file 1 — Additional file 1: Table S1. List of yeast strains used in this work for the reconstruction of the phylogenomic trees and in experimental assays. [file 12915_2024_1929_MOESM1_ESM.xlsx]

## Sheet: Sheet1
Supplementary Table S1 - List of yeast strains used in this work for the reconstruction of the phylogenomic trees and in experimental assays.					Absent	Gluco	0	0			< 5 g/L	+	Ethanol assimilation
					Present	Fructo	a	a	native		> 5 g/L	-	No Ethanol assimilation
							b	c	bacteria			w	Weak Ethanol assimilation
							c	d
								e
Species	Strain	Other Strain Number	Substrate of Isolation	Origin	FFZ1	Fructo	ADH1	ADH6	PDC / ARO10		Ethanol g/L	Ethanol assimilation	Mannitol g/L	Accession Number	Reference
Wickerhamiella spandovensis	PYCC 8431T	NRRL Y-7972; ATCC 34356; CBS 6875; CCRC 21610; DSM 70866; IFO 10249; JCM 9562; NRRL Y-10950; VKM Y-209	Pilsner beer	Germany							46.9277	n.d.	5.3058	SAMEA113572361	This study
Wickerhamiella sergipiensis	PYCC 8973T	UFMG R-188; CBS 9567	Frozen pulp of Hancornia speciosa fruit (mangaba)	State of Sergipe, Brazil							32.0481	n.d.	4.6526	SAMEA113572362	This study
Wickerhamiella osmotolerans	PYCC 8359T	DMKU VGT1-14; CGMCC 2.6179; TBRC 11425	Grease trap	Bangkok, Thailand		n.d.					n.d.	n.d.	n.d.	SAMEA113572363	This study
Wickerhamiella siamensis	PYCC 7069T	DMKU-SE106; BCC 61185; CBS 13331; TBRC 4478	Tissue of a sugar cane leaf	Saraburi , Thailand		n.d.					n.d.	+	n.d.	SAMEA113572364	This study
Wickerhamiella martinezcruziae	PYCC 8962T	UFMG-CM-Y4477; CBS 16312	Beach sand	Copacabana Beach, Rio de Janeiro, Brazil							0.0054	n.d.	3.8145	SAMEA113572365	This study
Wickerhamiella tropicalis	PYCC 8360T	DMKU VGT1-19; CGMCC 2.6180; TBRC 11426	Grease trap	Bangkok, Thailand							0	n.d.	2.1738	SAMEA113572366	This study
Wickerhamiella sorbophila	DS02		Industrial water	South Korea		n.d.					n.d.	n.d.	n.d.	ASM225199v2	GenBank
Wickerhamiella infanticola	NRRL Y-17858	PYCC 8312; CBS 7922	Ear of baby	Heidelberg, Germany		n.d.					n.d	-	n.d.	SRX3098232	Shen et al. 2018
Wickerhamiella galacta	NRRL Y-17645	PYCC 8318; ATCC 36475; ATCC 58429; CBS 6939; CCRC 22278; IFO 10031; JCM 8257; MGU 2372; VKM Y-708	Cocoon of Formica rufa (red wood ant)	Russia		n.d.					n.d	w	n.d.	SRX3579735	Gonçalves et al. 2018
Wickerhamiella slavikovae	PYCC 8320T	IMUFRJ 52096 ; CBS 12417; NRRL Y-6504	Leaf of sugar cane	Rio de Janeiro, Brazil				x5			48.5878	n.d.	1.2078	SAMEA113572367	This study
Wickerhamiella hasegawae	JCM 12559T	PYCC 8324; NRRL Y-63809	Insect	Laem Tachee, Amphoe Yaring, Pattani, Thailand		n.d.			x2		n.d.	-	n.d.	SRX3098231	Kominek et al. 2019
Wickerhamiella kazuoi	PYCC 8329T	NRRL Y-63808; JCM 12558	Insect	Laem Tachee, Amphoe Yaring, Pattani, Thailand		n.d.		x6			n.d.	-	n.d.	SAMEA113572368	This study
Wickerhamiella fructicola	PYCC 8974T	UFMG H10Y; CBS 12902	Fruits of the white garland-lily (Hedychium coronarium Koenig)	São Sebastião do Ribeirão Grande agricultural land in the Atlantic rainforest of Pindamonhangaba, São Paulo, Brazil							0	n.d.	0.382	SAMEA113572369	This study
Wickerhamiella pararugosa	NRRL Y-17089T	PYCC 8428	Human feces	Unknown		n.d.	x3	x7			n.d.	+	n.d.	SRX3098234	Kominek et al. 2019
Wickerhamiella alocasiicola	PYCC 8427T	NRRL Y-48713; AS 2.3484; CBS 10702	Flowers of Alocasia macrorrhizae	Hainan Province, Yanfeng, China			x2	x3	x3		n.d	n.d.	n.d.	SAMEA113572370	This study
Wickerhamiella vanderwaltii	PYCC 3673	M 932	Winery equipment	South Africa				x7	x2		6.081	+	2.4961	SAMEA113572371	This study
Wickerhamiella drosophilae	PYCC 8328T	NRRL Y-27366; CBS 8459; UWO 91-716.3; UWOPS 91-716.3	Flower of Ipomoea indica (morning glory)	Orchard, Mi 51, Hawaii Island, USA				x3	x2		0	n.d.	17.8578	SAMEA113572372	This study
Wickerhamiella pagnoccae	UFMG-F18C1T	CBS 12178T	Nectar of flower bracts of Heliconia psittacorum	Riparian forest of Formiga Falls, Tocantins, Brazil		n.d.		x3			n.d	n.d.	n.d.	SAMEA115292223	This study
Wickerhamiella jalapaonensis	PYCC 8424T	NRRL Y-48477; CBS 10935; UFMG-03-T210	Flowers of Centropogon cornutus	Cerrado Ecosystem, State of Tocantins, Brazil				x3			0	-	12.5036	SAMEA113572374	This study
Wickerhamiella nakhonpathomensis	PYCC 8914T	SU22; TBRC 14875	Unidentified mushroom	Mueang Nakhon Pathom, Nakhon Pathom, Thailand			x2	x6	x2		0	n.d.	1.6645	SAMEA113572375	This study
Wickerhamiella cacticola	NRRL Y-27362T	PYCC 6392T ; CBS 8454; UFMG 96-267	Flower of Cereus pernambucensis	Marica, Brazil				x7	x2		0	+	23.9586	SRX3565906	Shen et al. 2018
Wickerhamiella occidentalis	NRRL Y-27364T	PYCC 6399T ; CBS 8452; UWO 91-698.4	Flower of morning glory, Ipomoea acuminata	Near Kanuka Natural Area Reserve, Hawaii Island, USA				x8	x2		0	+	43.628	SRX3098236	Kominek et al. 2019
Wickerhamiella lipophila	PYCC 6398T	UWOPS 91-681.3; CBS 8458	Flower of Ipomoea acuminata	Hawaii Island, USA				x4	x2		0	n.d.	1.819	SAMEA113572376	This study
Wickerhamiella australiensis	PYCC 6407T	UWOPS 95-604.3; CBS 8456	Flower of Ipomoea sp.	Queensland, Conondale, Australia				x4	x2		0	n.d.	2.0959	SAMEA113572377	This study
Wickerhamiella cachassae	PYCC 8972T	UFMG-D5L7; CBS 12587	Fermented must	Jequitibá, Minas Gerais, Brazil			x2	x5			4.3309	n.d.	1.3175	SAMEA113572378	This study
Wickerhamiella nectarea	PYCC 8436T	NRRL Y-63791; CBS 14162; EBD CdV SA 11.1	Nectar of Protea dracomontana	Garden castle region, KwaZulu-Natal province, South Africa				x4			0	w	5.01	SAMEA113572379	This study
Wickerhamiella parazyma	PYCC 8426T	NRRL Y-48669; CBS 11563; UWOPS 91-652.1	Drosophila floricola catched in a flower of Ipomoea indica	Kiouka Puaulu, Hawaii, USA				x7			0.042	+	1.6903	SAMEA113572380	This study
Wickerhamiella azymoides	PYCC 8994	UFMG-R287T; CBS 10508	Ripe fruit of Eugenia uniflora	state of Sergipe, Brazil				x4			2.7268	n.d.	2.0312	SAMEA113572381	This study
Wickerhamiella azyma	PYCC 8333T	NRRL Y-17067; CBS 6826; ATCC 36851; CCRC 22388; IFO 10406; JCM 1691	Lichen	Transvaal, near Groblersdal, South Africa				x6			0	n.d.	2.4952	SAMEA113572382	This study
Wickerhamiella versatilis	JCM 5958	PYCC 7102	Matured soy sauce mash	Unknown			x3			x2	50.4738	n.d.	3.8864	DRX038302	Shen et al. 2018
Wickerhamiella domercqiae	JCM 9478	PYCC 3067T	Wine vat	South Africa		n.d.		x2			n.d.	-	n.d.	DRX029417	Shen et al. 2018
Wickerhamiella bombiphila	PYCC 8430T	NRRL Y-27640; CBS 9712; MH268	Body surface of Bombus terrestis	New Botanical Garden Marburg, Germany							0.5872	n.d.	5.6368	SAMEA113572383	This study
Wickerhamiella kurtzmanii	PYCC 8437T	NRRL Y-63979; CBS 15383; UWOPS 00-192.1	Ipomoea batatoides	Santa Rosa National Park, Area de conservacion Guanacaste, Costa Rica				x5			40.4004	n.d.	0.7997	SAMEA113572384	This study
Wickerhamiella dianesei	PYCC 8330T	NRRL Y-63789; UWOPS 00-107.1	Trigona fulviventris (Meliponine bee) from an Asteraceae flower	Santa Rosa National Park, Guanacaste Province, Costa Rica				x2			40.4646	n.d.	0.0809	SAMEA113572385	This study
Starmerella gropengiesseri	NRRL Y-17142T	PYCC 2915T; CBS 156;ATCC 10669;IFO 0659;JCM 8255;NCYC 148;VKM Y-737	Ccocoon of Periplaneta orientalis (cockroach)	Germany				x2			14.7377	n.d.	0	SRX3098237	Kominek et al. 2019
Starmerella tilneyi	PYCC 9158T	UWOPS 99-325.1T	Bee (Conotelus sp.) on flower of Ipomoea carnea (morning glory)	Guanacaste, intersection of Cuajiniquil Road and interamerican highway, Costa Rica				x6			34.7102	n.d.	15.4536	SAMEA113572386	This study
Starmerella stigmatis	PYCC 6387T	11-465; CBS 11464; CCY 29-179-1	Flower stigma with ants	Hyderabad, India				x4			34.5835	n.d.	4.5573	SAMEA113572387	This study
Starmerella geochares	NRRL Y-17073	PYCC 8323T; CBS 6870; ATCC 36852; CCRC 22394; IFO 10278; JCM 9851	Soil of grassland	Transvaal, near Groblersdal, South Africa		n.d.					n.d.	n.d.	n.d.	SRX3098222	Kominek et al. 2019
Starmerella apis	PYCC 3043T	CBS 2674; ATCC 24610; CCRC 22486; IFO 10262; JCM 8256; NRIC 1909; NRRL Y-2482	trachea of a bee	England, Buckfast				x2			26.8089	n.d.	1.7164	SAMEA113572388	This study
Starmerella vaccinii	NRRL Y-17684	PYCC 8432T ; CBS 7318; CCRC 22417; IAM 13117; JCM 9446	Flower of Vaccinium sp. (bilberry)	Farm of the University of Tokyo, Japan		n.d.		x3			n.d.	n.d.	n.d.	SRX3098221	Kominek et al. 2019
Starmerella magnoliae	PYCC 2903T	CBS 166;ATCC 56463;CCRC 21703;IFO 0705;JCM 1446;NCYC 2620;NRRL Y-2024;VKM Y-1685	Flower of Magnolia sp.	Netherlands		n.d.		x3			n.d.	n.d.	n.d.	SAMEA113572389	This study
Starmerella sorbosivorans	CBS 8768T	PYCC 8429T; NRRL Y-63801; NCYC 2938; KCTC 17504; NBRC 103917	Contaminated industrial material in sorbitol-to-sorbose fermentation cascade for Vitamin C production	UK				x4			38.7412	n.d.	1.5852	SRX3098229	Kominek et al. 2019
Starmerella sirachaensis	PYCC 7054T	LM008; BCC 47628; NBRC 108605; CBS 12094; TBRC 1312	Leaf	Chon Buri, Thailand				x4			43.5968	n.d.	6.3716	SAMEA113572390	This study
Starmerella bacillaris	PYCC 3044T	CBS 843; ATCC 10667; DBVPG 6715; IFO 0701; NRRL Y-1444	Wine grapes	Germany	x2			x6				-	n.d.	SAMEA113572391	This study
Starmerella stellata	PYCC 2912T	ATCC 10673; CBS 157; CCRC 21668; DBVPG 6714; IFO 0649; JCM 9476; NCYC 486; NRRL Y-1446; VKM Y-763	Wine grapes	Germany				x5			65.4344	n.d.	0	SAMEA113572392	This study
Starmerella davenportii	CBS 9069T		Dead wasp found in soft drinks production factory	UK	x3	n.d.		x3			n.d.	n.d.	n.d.	SRX3098224	Kominek et al. 2019
Starmerella lactis-condensi	PYCC 8434T	ATCC 60137; CBS 52; CCRC 21638; IFO 0702; IFO 1286; NRRL Y-1515; VKM Y-2654; JCM 9472	Fermenting consensed milk	USA				x3			89.908	n.d.	0	SAMEA113572393	This study
Starmerella vitis	PYCC 9334T	ZIM 2488	Grapes of vine Vitris labrusca L.	Azores	x2	n.d.		x2	x2		n.d.	n.d.	n.d.	SAMEA113572394	This study
Starmerella bombi	PYCC 8322T	NRRL Y-17081; ATCC 18811; CBS 5836; CCRC 22389; IFO 10267; JCM 9595; LY 333; NRIC 1807; UCD-FST 68-31	Bombus sp. (bumble bee)	France				x3			50.4892	n.d.	0.7781	SAMEA113572395	This study
Starmerella vitae	PYCC 9159T	UWOPS 00-107.2T	Trigona fulviventris from Acanthaceae flower	Santa Rosa National Park, Costa Rica	x2			x4			55.7345	n.d.	0	SAMEA113572396	This study
Starmerella apicola	PYCC 3040	CBS 4353; VKM Y-1678	Stored sugar	UK				x4			66.0692	-	7.6478	SAMEA113572397	This study
Starmerella ratchasimensis	CBS 10611T	PYCC 7052T; BCC 7722; NBRC 102563; TBRC 340	Flower	Nakhon, Thailand		n.d.	x2	x6			n.d.	n.d.	n.d.	SRX3098223	Kominek et al. 2019
Starmerella floris	PYCC 8435T	NRRL Y-48255; CBS 10593; UWOPS 00-226.2	Trigona sp., (Hymenoptera: Apidae) in a flower of Merremia quinquefolia	Santa Rosa National Park, Area de conservacion Guanacaste, Costa Rica				x2			66.7488	n.d.	1.7247	SAMEA113572398	This study
Starmerella cellae	PYCC 8326T	NRRL Y-27860; CBS 10086; UFMG-PC04	Nest of the solitary bee Centris tarsata	Atlantic Rain Forest, Ecol. Stn. of University, Minas Gerais, Brazil				x5			36.2885	n.d.	8.6085	SAMEA113572399	This study
Starmerella roubikii	PYCC 9157T	UWOPS 01-191.1T	Bee from flux of Hymenaea courbaryl	Santa Rosa National Park, Costa Rica			x3	x4	x2		46.5614	n.d.	0	SAMEA113572400	This study
Starmerella meliponinorum	PYCC 9155T	UWOPS 00-227.1T	Pollen provisions of stingless bee (Tetragonisca angustula)	Betim, Minas Gerais, Brazil				x3			55.2351	n.d.	1.4028	SAMEA113572401	This study
Starmerella floricola	PYCC 8924		Flower	Thailand				x10			36.7414	n.d.	3.8906	SAMEA113572402	This study
Starmerella powellii	PYCC 9156T	UWOPS 99-325.3T	Nitidulidae beetle (Conotelus sp.) on flower of Ipomoea carnea (morning glory)	Intersection of Cuajiniquil Road and Interamerican Highway, Guanacaste, Costa Rica				x8			34.6677	n.d.	6.3074	SAMEA113572403	This study
Starmerella ilheusensis	UFMG-CM Y596T		Flower nectary (Ipomoea imperati)	Ilhéus - BA, Brazil				x5			33.0272	n.d.	6.1869	SAMEA113572404	This study
Starmerella caucasica	PYCC 6391T	11-1071; CBS 12650; NCAIM Y.02030; CCY 90-1-1; NBRC 111514	Flowers of Wisteria sinensis (Fabales, Fabaceae)	City parks of Baku, city parks of Baku				x2			40.7276	n.d.	4.1378	SAMEA113572405	This study
Starmerella kuoi	NRRL Y-27208T		Concentrated grape juice	South Africa		n.d.		x3			n.d.	n.d.	n.d.	SRX3098228	Kominek et al. 2019
Starmerella bombicola	JCM 9596T		Honey of bumblebee Bombus sp.	Pincher Creek, Alberta, Canada				x2				n.d.	n.d.	DRX029294	Shen et al. 2018
Starmerella riodocensis	NRRL Y-27859T		Nests of the solitary bee Megachile sp.	Atlantic Rain Forest, Ecol. Res. of Rio Doce, Minas Gerais, Brazil		n.d.					n.d.	n.d.	n.d.	SRX3098225	Kominek et al. 2019
Gonçalves, C. et al. Evidence for loss and reacquisition of alcoholic fermentation in a fructophilic yeast lineage. eLife 7:e33034 (2018).
Kominek, JZ et al. Eukaryotic Acquisition of a Bacterial Operon. Cell 176 (6), 1356-1366 (2019)
Shen, XX et al. Tempo and Mode of Genome Evolution in the Budding Yeast Subphylum. Cell 175 (6), 1533-1545 (2018)
