# Supplementary material for: Extensive remodeling of sugar metabolism through gene loss and horizontal gene transfer in a eukaryotic lineage
Source: BMC Biol. 2024 May 30;22:128. doi: 10.1186/s12915-024-01929-7 (PMC11140947; doi:10.1186/s12915-024-01929-7)
Supplement: Supplementary file 6 — Additional file 6: Table S2. Raw data for the sugar consumption and fermentative products determined in YP medium supplemented either with 100 g/L glucose, 100 g/L fructose or both. Values (sugar consumption rates, byproduct rates and yields) represented in Figures 2, 3 and 5 are shown for each species and condition. [file 12915_2024_1929_MOESM6_ESM.xlsx]

## Sheet: Replicate#1
YP + 10% GLUCOSE + 10% FRUCTOSE
Wickerhamiella sergipiensis
								Figure 2A			Figure 2B						Figure 3
Hours	OD640nm	Glucose g/L	Fructose g/L	Manitol g/L	Glycerol g/L	Ethanol g/L		Sugar_consumption_rate	Fermentation_byproducts_prod_rate	Ethanol_prod_rate	Mannitol yield	Glycerol yield	Ethanol yield	Mann weight in fermentation	Glycerol weight in fermentation	Ethanol weight in fermentation	Fructose_consumption_rate_average	Glucose_consumption_rate_average
0	0.1	77.3384	67.8399	0	0	0		ND	ND	ND	ND	ND	ND	0.10235	0.10295	0.7947	0.130391	1.6066
48	10.4	0.2215	54.1376	3.2551	4.1517	32.0481		1.89207	0.821977	0.667669	0.0358415	0.0457139	0.352878
96	8.3	0	43.8151	3.2305	3.6192	24.6622		1.05587	0.328249	0.256898	0.0318705	0.0357053	0.243305
144	12.5	0	41.2346	4.376	3.2891	17.6234		0.721831	0.175615	0.122385	0.0420997	0.0316431	0.169548
192	30.7	0	42.8048	4.6526	3.6756	12.9647		0.533195	0.110901	0.0675245	0.0454473	0.0359038	0.126641
Wickerhamiella spandovensis
								Figure 2A			Figure 2B						Figure 3
Hours	OD640nm	Glucose g/L	Fructose g/L	Manitol g/L	Glycerol g/L	Ethanol g/L		Sugar_consumption_rate	Fermentation_byproducts_prod_rate	Ethanol_prod_rate	Mannitol yield	Glycerol yield	Ethanol yield	Mann weight in fermentation	Glycerol weight in fermentation	Ethanol weight in fermentation	Fructose_consumption_rate_average	Glucose_consumption_rate_average
0	0.1	114.247	103.214	0	0	0		ND	ND	ND	ND	ND	ND	0.0623286	0.0583513	0.87932	0.254089	1.9356
48	51.2	21.3383	59.8558	1.373	3.1141	46.9277		2.83889	1.07114	0.97766	0.0100758	0.022853	0.344381
96	49.2	1.0851	45.2131	2.6411	3.1143	44.7268		1.78294	0.525856	0.465904	0.0154303	0.018195	0.261312
144	55.2	0	31.2511	2.4069	3.9349	33.8702		1.29312	0.27925	0.23521	0.0129257	0.0211315	0.181893
192	113.2	0	0.105	5.3058	1.8331	25.6622		1.13206	0.170839	0.133657	0.0244107	0.00843363	0.118065
Wickerhamiella martinezcruziae
								Figure 2A			Figure 2B						Figure 3
Hours	OD640nm	Glucose g/L	Fructose g/L	Manitol g/L	Glycerol g/L	Ethanol g/L		Sugar_consumption_rate	Fermentation_byproducts_prod_rate	Ethanol_prod_rate	Mannitol yield	Glycerol yield	Ethanol yield	Mann weight in fermentation	Glycerol weight in fermentation	Ethanol weight in fermentation	Fructose_consumption_rate_average	Glucose_consumption_rate_average
0	0.1	88.7976	75.5886	0	0	0		ND	ND	ND	ND	ND	ND	0.998586	0	0.00141365	0.053616	0.331367
48	29.3	68.1911	68.5945	0	0	0		0.575013	0	0	0	0	0
96	87.2	56.9531	70.7444	0.0142	0	0		0.382174	0.000147917	0	0.00038704	0	0
144	102	41.7816	67.8679	1.5782	0	0		0.380116	0.0109597	0	0.0288326	0	0
192	109	25.1751	68.6398	3.8145	0	0.0054		0.367559	0.0198953	2.8125e-05	0.0540517	0	7.65184e-05
Wickerhamiella tropicalis
								Figure 2A			Figure 2B						Figure 3
Hours	OD640nm	Glucose g/L	Fructose g/L	Manitol g/L	Glycerol g/L	Ethanol g/L		Sugar_consumption_rate	Fermentation_byproducts_prod_rate	Ethanol_prod_rate	Mannitol yield	Glycerol yield	Ethanol yield	Mann weight in fermentation	Glycerol weight in fermentation	Ethanol weight in fermentation	Fructose_consumption_rate_average	Glucose_consumption_rate_average
0	ND	86.7774	85.5664	0	0	0		ND	ND	ND	ND	ND	ND	1	0	0	0.0666366	0.330344
72	ND	61.3974	82.772	0	0	0		0.391311	0	0	0	0	0
96	ND	54.0544	86.1916	0	0	0		0.334352	0	0	0	0	0
140	ND	41.6686	81.1971	2.1738	0	0		0.353415	0.0155271	0	0.0439346	0	0
172	ND	29.9582	74.1049		0	0		0.396981	0	0	0	0	0
Wickerhamiella slavikovae
								Figure 2A			Figure 2B						Figure 3
Hours	OD640nm	Glucose g/L	Fructose g/L	Manitol g/L	Glycerol g/L	Ethanol g/L		Sugar_consumption_rate	Fermentation_byproducts_prod_rate	Ethanol_prod_rate	Mannitol yield	Glycerol yield	Ethanol yield	Mann weight in fermentation	Glycerol weight in fermentation	Ethanol weight in fermentation	Fructose_consumption_rate_average	Glucose_consumption_rate_average
0	0.108	114.247	103.214	0	0	0		ND	ND	ND	ND	ND	ND	0.0259077	0.152915	0.821178	0.819158	2.07694
48	62.2	14.554	63.894	1.2014	7.091	38.0799		2.8961	0.96609	0.793331	0.00864236	0.0510097	0.273931
96	64	0	0	1.1081	8.7775	48.5878		2.26522	0.609098	0.506123	0.00509563	0.0403636	0.223432
144	102.4	0	0	1.2078	9.2557	35.1472		1.51015	0.316741	0.244078	0.0055541	0.0425626	0.161625
192	77.2	0	0	1.1302	9.6531	25.2987		1.13261	0.187927	0.131764	0.00519726	0.04439	0.116337
Wickerhamiella fructicola
								Figure 2A			Figure 2B						Figure 3
Hours	OD640nm	Glucose g/L	Fructose g/L	Manitol g/L	Glycerol g/L	Ethanol g/L		Sugar_consumption_rate	Fermentation_byproducts_prod_rate	Ethanol_prod_rate	Mannitol yield	Glycerol yield	Ethanol yield	Mann weight in fermentation	Glycerol weight in fermentation	Ethanol weight in fermentation	Fructose_consumption_rate_average	Glucose_consumption_rate_average
0	0.1	88.7976	75.5886	0	0	0		ND	ND	ND	ND	ND	ND	0.143248	0.856752	0	0.0962172	0.282509
48	21.26	69.5201	61.7951	0	0	0		0.688979	0	0	0	0	0
96	46.8	57.2135	57.2135	0	1.4991	0		0.520408	0.0156156	0	0	0.0300065	0
144	36	46.0117	56.8995	0.382	2.2847	0		0.42691	0.0185188	0	0.00621391	0.0371647	0
192	44	34.5559	57.1149	0	2.6332	0		0.378726	0.0137146	0	0	0.0362124	0
Wickerhamiella alocasiicola
								Figure 2A			Figure 2B						Figure 3
Hours	OD640nm	Glucose g/L	Fructose g/L	Manitol g/L	Glycerol g/L	Ethanol g/L		Sugar_consumption_rate	Fermentation_byproducts_prod_rate	Ethanol_prod_rate	Mannitol yield	Glycerol yield	Ethanol yield	Mann weight in fermentation	Glycerol weight in fermentation	Ethanol weight in fermentation	Fructose_consumption_rate_average	Glucose_consumption_rate_average
0	0.1	83.8058	88.4713	ND	ND	ND		ND	ND	ND	ND	ND	ND	ND	ND	ND	0.0523068	0.216095
50	ND	72.0044	84.2856	ND	ND	ND		0.319742	ND	ND	ND	ND	ND	ND	ND	ND
96	ND	74.1083	93.9726	ND	ND	ND		0.0437104	ND	ND	ND	ND	ND	ND	ND	ND
144	ND	55.5641	81.7316	ND	ND	ND		0.242926	ND	ND	ND	ND	ND	ND	ND	ND
220	ND	36.2648	76.9638	ND	ND	ND		0.268402	ND	ND	ND	ND	ND	ND	ND	ND
Wickerhamiella vanderwaltii
								Figure 2A			Figure 2B						Figure 3
Hours	OD640nm	Glucose g/L	Fructose g/L	Manitol g/L	Glycerol g/L	Ethanol g/L		Sugar_consumption_rate	Fermentation_byproducts_prod_rate	Ethanol_prod_rate	Mannitol yield	Glycerol yield	Ethanol yield	Mann weight in fermentation	Glycerol weight in fermentation	Ethanol weight in fermentation	Fructose_consumption_rate_average	Glucose_consumption_rate_average
0	0.1	83.8058	88.4713	0	0	0		ND	ND	ND	ND	ND	ND	0.0507196	0.452768	0.496512	0.456935	-0.0839204
50	ND	87.6994	67.0716	0	4.6169	6.081		0.350122	0.213958	0.12162	0	0.263731	0.347365
96	ND	91.7674	42.3468	0	9.5202	4.3718		0.39753	0.144708	0.0455396	0	0.249462	0.114556
168	ND	96.8943	11.7062	1.9463	16.9761	5.4364		0.379027	0.144993	0.0323595	0.0305654	0.266599	0.0853752
216	ND	101.933	0	2.4961	22.2824	4.4961		0.325669	0.135531	0.0208153	0.0354839	0.316761	0.0639154
Wickerhamiella drosophilae
								Figure 2A			Figure 2B						Figure 3
Hours	OD640nm	Glucose g/L	Fructose g/L	Manitol g/L	Glycerol g/L	Ethanol g/L		Sugar_consumption_rate	Fermentation_byproducts_prod_rate	Ethanol_prod_rate	Mannitol yield	Glycerol yield	Ethanol yield	Mann weight in fermentation	Glycerol weight in fermentation	Ethanol weight in fermentation	Fructose_consumption_rate_average	Glucose_consumption_rate_average
0	0.1	86.7774	85.5664	0	0	0		ND	ND	ND	ND	ND	ND	1	0	0	0.274153	0.126074
24	ND	80.674	81.4411	0	0	0		0.426196	0	0	0	0	0
96	ND	75.6522	61.3728	0	0	0		0.367904	0	0	0	0	0
188	ND	66.0751	35.8359	14.932	0	0		0.374643	0.0794255	0	0.212003	0	0
220	ND	59.0412	25.2527	17.8578	0	0		0.400227	0.0811718	0	0.202815	0	0
Wickerhamiella jalapaonensis
								Figure 2A			Figure 2B						Figure 3
Hours	OD640nm	Glucose g/L	Fructose g/L	Manitol g/L	Glycerol g/L	Ethanol g/L		Sugar_consumption_rate	Fermentation_byproducts_prod_rate	Ethanol_prod_rate	Mannitol yield	Glycerol yield	Ethanol yield	Mann weight in fermentation	Glycerol weight in fermentation	Ethanol weight in fermentation	Fructose_consumption_rate_average	Glucose_consumption_rate_average
0	0.1	95.0294	88.9905	0	0	0		ND	ND	ND	ND	ND	ND	0.454415	0.545585	0	0.330763	0.117529
22	ND	74.1318	79.469	0	0	0		1.38269	0	0	0	0	0
103	ND	72.9701	71.9711	1.2696	5.6421	0		0.379405	0.0671039	0	0.0324883	0.144378	0
166	ND	82.2076	31.2135	6.2663	2.9596	0		0.425294	0.0555777	0	0.0887593	0.0419214	0
262	ND	77.7108	2.3306	12.5036	0.2466	0		0.396865	0.0486649	0	0.120252	0.00237164	0
310	ND	66.9196	0.7924	9.0301	0	0		0.375187	0.0291294	0	0.0776396	0	0
358	ND	52.9539	0.9052	5.8827	0	0		0.363578	0.0164321	0	0.0451956	0	0
Wickerhamiella nakhonpathomensis
								Figure 2A			Figure 2B						Figure 3
Hours	OD640nm	Glucose g/L	Fructose g/L	Manitol g/L	Glycerol g/L	Ethanol g/L		Sugar_consumption_rate	Fermentation_byproducts_prod_rate	Ethanol_prod_rate	Mannitol yield	Glycerol yield	Ethanol yield	Mann weight in fermentation	Glycerol weight in fermentation	Ethanol weight in fermentation	Fructose_consumption_rate_average	Glucose_consumption_rate_average
0	0.1	88.7976	75.5886	0	0	0		ND	ND	ND	ND	ND	ND	1	0	0	0.253809	0.051925
48	25.3	74.4684	61.7272	0	0	0		0.587304	0	0	0	0	0
96	60.4	73.4101	52.3847	1.0219	0	0		0.401994	0.0106448	0	0.02648	0	0
144	60.4	75.3559	40.4651	0.6735	0	0		0.337258	0.00467708	0	0.013868	0	0
192	67	78.828	26.8572	1.6645	0	0		0.305734	0.00866927	0	0.0283556	0	0
Wickerhamiella cacticola
								Figure 2A			Figure 2B						Figure 3
Hours	OD640nm	Glucose g/L	Fructose g/L	Manitol g/L	Glycerol g/L	Ethanol g/L		Sugar_consumption_rate	Fermentation_byproducts_prod_rate	Ethanol_prod_rate	Mannitol yield	Glycerol yield	Ethanol yield	Mann weight in fermentation	Glycerol weight in fermentation	Ethanol weight in fermentation	Fructose_consumption_rate_average	Glucose_consumption_rate_average
0	0.1	88.9905	95.0294	0	0	0		ND	ND	ND	ND	ND	ND	1	0	0	0.473516	0.181947
22	ND	56.8058	61.7948	0	0	0		2.9736	0	0	0	0	0
103	ND	83.5936	57.3871	4.0082	0	0		0.417856	0.0389146	0	0.0931291	0	0
166	ND	84.9161	16.4258	13.7011	0	0		0.49806	0.0825367	0	0.165716	0	0
262	ND	59.2237	0	19.1902	0	0		0.476321	0.073245	0	0.153772	0	0
310	ND	32.5868	0	20.3484	0	0		0.488494	0.06564	0	0.134372	0	0
358	ND	0	0	23.9586	0	0		0.514022	0.0669235	0	0.130196	0	0
Wickerhamiella australiensis
								Figure 2A			Figure 2B						Figure 3
Hours	OD640nm	Glucose g/L	Fructose g/L	Manitol g/L	Glycerol g/L	Ethanol g/L		Sugar_consumption_rate	Fermentation_byproducts_prod_rate	Ethanol_prod_rate	Mannitol yield	Glycerol yield	Ethanol yield	Mann weight in fermentation	Glycerol weight in fermentation	Ethanol weight in fermentation	Fructose_consumption_rate_average	Glucose_consumption_rate_average
0	0.1	88.7976	75.5886	0	0	0		ND	ND	ND	ND	ND	ND	0.286942	0.713058	0	0.272686	0.0586125
48	24.9	82.4981	62.6402	0	0.6361	0		0.400998	0.0132521	0	0	0.0330478	0
96	73.6	79.9283	48.5728	0.1037	2.5891	0		0.373803	0.02805	0	0.00288978	0.0721497	0
144	54.2	79.4616	35.7554	0.6037	4.026	0		0.341453	0.0321507	0	0.012278	0.0818805	0
192	41.4	77.544	23.2328	2.0959	5.1275	0		0.331299	0.0376219	0	0.0329495	0.0806092	0
Wickerhamiella lipophila
								Figure 2A			Figure 2B						Figure 3
Hours	OD640nm	Glucose g/L	Fructose g/L	Manitol g/L	Glycerol g/L	Ethanol g/L		Sugar_consumption_rate	Fermentation_byproducts_prod_rate	Ethanol_prod_rate	Mannitol yield	Glycerol yield	Ethanol yield	Mann weight in fermentation	Glycerol weight in fermentation	Ethanol weight in fermentation	Fructose_consumption_rate_average	Glucose_consumption_rate_average
0	0.1	88.7976	75.5886	0	0	0		ND	ND	ND	ND	ND	ND	0.501195	0.498805	0	0.237748	-0.0308719
48	19.3	86.1793	61.8408	0	0.2958	0		0.34096	0.0061625	0	0	0.0180739	0
96	30.2	84.7495	49.3173	1.2129	1.1214	0		0.315827	0.0243156	0	0.0400041	0.0369862	0
144	30.6	89.357	41.1458	0.9301	1.5443	0		0.235301	0.0171833	0	0.02745	0.0455769	0
192	32.8	94.725	29.9409	1.819	1.4857	0		0.206877	0.017212	0	0.0457952	0.037404	0
Wickerhamiella occidentalis
								Figure 2A			Figure 2B						Figure 3
Hours	OD640nm	Glucose g/L	Fructose g/L	Manitol g/L	Glycerol g/L	Ethanol g/L		Sugar_consumption_rate	Fermentation_byproducts_prod_rate	Ethanol_prod_rate	Mannitol yield	Glycerol yield	Ethanol yield	Mann weight in fermentation	Glycerol weight in fermentation	Ethanol weight in fermentation	Fructose_consumption_rate_average	Glucose_consumption_rate_average
0	0.1	95.0294	88.9905	0	0	0		ND	ND	ND	ND	ND	ND	0.62044	0.37956	0	0.27451	0.275153
22	ND	93.0618	96.2469	0	0	0		-0.2404	0	0	0	0	0
81	ND	83.383	59.0995	2.1149	3.3967	0		0.512807	0.0680444	0	0.0509156	0.0817745	0
144	ND	60.6953	49.4611	5.0789	11.7182	0		0.512941	0.116647	0	0.0687606	0.158647	0
240	ND	43.636	0	35.5802	12.8044	0		0.584933	0.201602	0	0.253449	0.0912099	0
288	ND	15.7854	0	43.628	13.8137	0		0.584148	0.19945	0	0.259328	0.0821098	0
336	ND	0	0	41.3743	7.7471	0		0.547678	0.146195	0	0.224836	0.0420993	0
Wickerhamiella parazyma
								Figure 2A			Figure 2B						Figure 3
Hours	OD640nm	Glucose g/L	Fructose g/L	Manitol g/L	Glycerol g/L	Ethanol g/L		Sugar_consumption_rate	Fermentation_byproducts_prod_rate	Ethanol_prod_rate	Mannitol yield	Glycerol yield	Ethanol yield	Mann weight in fermentation	Glycerol weight in fermentation	Ethanol weight in fermentation	Fructose_consumption_rate_average	Glucose_consumption_rate_average
0	0.1	88.7976	75.5886	0	0	0		ND	ND	ND	ND	ND	ND	0.269991	0.723186	0.00682273	0.347914	0.0767453
48	ND	69.8147	44.491	0	0.8584	0		1.04334	0.0178833	0	0	0.0123131	0
96	ND	71.2979	32.5507	0.4287	2.4383	0.042		0.6306	0.0303021	0.0004375	0.00708155	0.0304136	0.000523878
144	ND	71.7599	20.8676	1.0811	4.1374	0		0.498324	0.0362396	0	0.0150658	0.0452707	0
192	ND	74.0625	8.7892	1.6903	5.6178	0		0.424659	0.038063	0	0.0207311	0.0555293	0
Wickerhamiella cachassae
								Figure 2A			Figure 2B						Figure 3
Hours	OD640nm	Glucose g/L	Fructose g/L	Manitol g/L	Glycerol g/L	Ethanol g/L		Sugar_consumption_rate	Fermentation_byproducts_prod_rate	Ethanol_prod_rate	Mannitol yield	Glycerol yield	Ethanol yield	Mann weight in fermentation	Glycerol weight in fermentation	Ethanol weight in fermentation	Fructose_consumption_rate_average	Glucose_consumption_rate_average
0	0.1	88.7976	75.5886	0	0	0		ND	ND	ND	ND	ND	ND	0.0461319	0.710198	0.24367	0.621286	0.115181
48	17.26	82.1687	43.0017	0.0138	2.8447	2.7932		0.816996	0.117744	0.0581917	0.000351899	0.0725396	0.0712264
96	39.2	81.4594	15.9451	0.6772	9.4193	4.3309		0.697726	0.150285	0.0451135	0.0101102	0.140625	0.064658
144	60.4	83.5089	0	0.9779	16.7898	2.458		0.561648	0.140456	0.0170694	0.0120912	0.207596	0.0303917
192	61	66.6828	0	1.3175	19.9648	0.0003		0.508872	0.110847	1.5625e-06	0.0134847	0.204341	3.07052e-06
Wickerhamiella nectarea
								Figure 2A			Figure 2B						Figure 3
Hours	OD640nm	Glucose g/L	Fructose g/L	Manitol g/L	Glycerol g/L	Ethanol g/L		Sugar_consumption_rate	Fermentation_byproducts_prod_rate	Ethanol_prod_rate	Mannitol yield	Glycerol yield	Ethanol yield	Mann weight in fermentation	Glycerol weight in fermentation	Ethanol weight in fermentation	Fructose_consumption_rate_average	Glucose_consumption_rate_average
0	0.1	87.3251	92.3869	0	0	0		ND	ND	ND	ND	ND	ND	0.323853	0.676147	0	0.596111	0.0535366
48	ND	72.9982	58.8242	0.99	2.86	0		0.9977	0.0802083	0	0.0206725	0.0597207	0
96	ND	79.4227	32.007	3.91	7.55	0		0.711274	0.119375	0	0.0572623	0.11057	0
123	ND	80.7401	19.0653	5.01	10.46	0		0.649647	0.125772	0	0.0626982	0.130903	0
Wickerhamiella azymoides
								Figure 2A			Figure 2B						Figure 3
Hours	OD640nm	Glucose g/L	Fructose g/L	Manitol g/L	Glycerol g/L	Ethanol g/L		Sugar_consumption_rate	Fermentation_byproducts_prod_rate	Ethanol_prod_rate	Mannitol yield	Glycerol yield	Ethanol yield	Mann weight in fermentation	Glycerol weight in fermentation	Ethanol weight in fermentation	Fructose_consumption_rate_average	Glucose_consumption_rate_average
0	0.1	88.7976	75.5886	0	0	0		ND	ND	ND	ND	ND	ND	0.101418	0.728942	0.169641	0.584801	0.0661568
48	17.64	72.2406	41.2303	0.1563	1.8148	1.2762		1.06074	0.0676521	0.0265875	0.0030698	0.0356435	0.0250652
96	30.4	74.9143	19.4477	0.5879	7.0432	2.7268		0.729419	0.107895	0.0284042	0.00839567	0.100582	0.0389408
144	31.4	77.1365	0	2.0312	14.3629	1.8737		0.605901	0.12686	0.0130118	0.0232803	0.164618	0.0214751
192	23.6	76.0955	0	0.6637	14.7735	0.2001		0.459847	0.0814443	0.00104219	0.00751721	0.167328	0.00226638
Wickerhamiella azyma
								Figure 2A			Figure 2B						Figure 3
Hours	OD640nm	Glucose g/L	Fructose g/L	Manitol g/L	Glycerol g/L	Ethanol g/L		Sugar_consumption_rate	Fermentation_byproducts_prod_rate	Ethanol_prod_rate	Mannitol yield	Glycerol yield	Ethanol yield	Mann weight in fermentation	Glycerol weight in fermentation	Ethanol weight in fermentation	Fructose_consumption_rate_average	Glucose_consumption_rate_average
0	0.1	89.7601	86.395	0	0	0		ND	ND	ND	ND	ND	ND	0.110377	0.889623	0	0.707597	0.0748859
50	ND	96.4936	63.0522	0	4.9792	0		0.332186	0.099584	0	0	0.299784	0
96	ND	90.6045	18.4657	2.4952	11.4275	0		0.698801	0.145028	0	0.0371947	0.170344	0
144	ND	87.7152	0	1.7647	14.435	0		0.614166	0.112498	0	0.0199537	0.163218	0
220	ND	73.2852	0	0	10.4148	0		0.46759	0.04734	0	0	0.101242	0
Wickerhamiella versatilis
								Figure 2A			Figure 2B						Figure 3
Hours	OD640nm	Glucose g/L	Fructose g/L	Manitol g/L	Glycerol g/L	Ethanol g/L		Sugar_consumption_rate	Fermentation_byproducts_prod_rate	Ethanol_prod_rate	Mannitol yield	Glycerol yield	Ethanol yield	Mann weight in fermentation	Glycerol weight in fermentation	Ethanol weight in fermentation	Fructose_consumption_rate_average	Glucose_consumption_rate_average
0	0.107	114.247	103.214	0	0	0		ND	ND	ND	ND	ND	ND	0.032242	0.0703242	0.897434	0.564007	1.49556
24	43.1	67.5253	86.6042	0	2.4687	31.504		2.63881	1.41553	1.31267	0	0.0389807	0.497447
48	45.2	23.2181	62.8255	1.3256	2.7111	50.4738		2.73786	1.13564	1.05154	0.010087	0.0206297	0.384073
72	41.6	6.5667	47.3325	1.8568	2.6524	48.7309		2.27169	0.739446	0.676818	0.0113523	0.0162165	0.297936
96	63.2	0	33.8749	2.1816	2.3319	39.4501		1.91235	0.457954	0.410939	0.0118833	0.0127019	0.214886
144	79.2	0	21.9966	2.4949	3.1865	35.8753		1.35739	0.288588	0.249134	0.012764	0.0163022	0.183539
192	87.2	0	0	3.8864	1.88	25.6383		1.13261	0.163566	0.133533	0.0178717	0.00864523	0.117898
Wickerhamiella kurtzmanii
								Figure 2A			Figure 2B						Figure 3
Hours	OD640nm	Glucose g/L	Fructose g/L	Manitol g/L	Glycerol g/L	Ethanol g/L		Sugar_consumption_rate	Fermentation_byproducts_prod_rate	Ethanol_prod_rate	Mannitol yield	Glycerol yield	Ethanol yield	Mann weight in fermentation	Glycerol weight in fermentation	Ethanol weight in fermentation	Fructose_consumption_rate_average	Glucose_consumption_rate_average
0	0.1	89.7601	86.395	0	0	0		ND	ND	ND	ND	ND	ND				1.1675	0.707022
24	ND	73.2742	74.5052	0	1.3819	4.8365		1.18232	0.2591	0.201521	0	0.0487001	0.170445	0.0133163	0.22122	0.765463
74	ND	39.3318	0	0	11.6758	40.4004		1.84896	0.703732	0.545951	0	0.0853349	0.295274
98	ND	20.4719	0	0.7997	12.4571	37.3829		1.5886	0.516732	0.381458	0.00513671	0.0800157	0.240122
Wickerhamiella dianesei
								Figure 2A			Figure 2B						Figure 3
Hours	OD640nm	Glucose g/L	Fructose g/L	Manitol g/L	Glycerol g/L	Ethanol g/L		Sugar_consumption_rate	Fermentation_byproducts_prod_rate	Ethanol_prod_rate	Mannitol yield	Glycerol yield	Ethanol yield	Mann weight in fermentation	Glycerol weight in fermentation	Ethanol weight in fermentation	Fructose_consumption_rate_average	Glucose_consumption_rate_average
0	0.1	91.1258	79.7704	0	0	0		ND	ND	ND	ND	ND	ND	0.00146085	0.117331	0.881208	2.46702	0.783961
24	44	68.5902	20.5618	0	4.6651	23.427		3.40601	1.1705	0.976125	0	0.0570695	0.286589
32	33.4	60.3671	0	0	7.1626	34.7438		3.45403	1.30957	1.08574	0	0.041912	0.314341
48	52.2	42.3462	0	0	6.8402	40.4646		2.67812	0.985517	0.843012	0	0.0532104	0.314777
72	64.25	24.0906	0	0	6.5102	38.8942		2.03897	0.630617	0.540197	0	0.0443457	0.264937
96	56.75	15.8655	0	0.0809	6.3725	37.4328		1.6149	0.457148	0.389925	0.000521832	0.0411048	0.241454
Wickerhamiella bombiphila
								Figure 2A			Figure 2B						Figure 3
Hours	OD640nm	Glucose g/L	Fructose g/L	Manitol g/L	Glycerol g/L	Ethanol g/L		Sugar_consumption_rate	Fermentation_byproducts_prod_rate	Ethanol_prod_rate	Mannitol yield	Glycerol yield	Ethanol yield	Mann weight in fermentation	Glycerol weight in fermentation	Ethanol weight in fermentation	Fructose_consumption_rate_average	Glucose_consumption_rate_average
0	0.1	89.7601	86.395	0	0	0		ND	ND	ND	ND	ND	ND	0.170265	0.798091	0.0316445	0.53792	0.231233
24	ND	75.6217	73.8333	0	0	0		1.1125	0	0	0	0	0
74	ND	70.5252	43.5494	1.1984	13.1863	0.5872		0.838926	0.202323	0.00793514	0.019304	0.212406	0.00945869
98	ND	69.0326	32.8975	0	17.7066	0		0.757398	0.18068	0	0	0.238553	0
124	ND	62.4411	17.4704	3.7025	19.6832	0		0.776158	0.188594	0	0.0384701	0.204514	0
144	ND	56.4625	8.9345	5.6368	21.1645	0		0.769153	0.18612	0	0.0508929	0.191088	0
Starmerella gropengiesseri
								Figure 2A			Figure 2B						Figure 3
Hours	OD640nm	Glucose g/L	Fructose g/L	Manitol g/L	Glycerol g/L	Ethanol g/L		Sugar_consumption_rate	Fermentation_byproducts_prod_rate	Ethanol_prod_rate	Mannitol yield	Glycerol yield	Ethanol yield	Mann weight in fermentation	Glycerol weight in fermentation	Ethanol weight in fermentation	Fructose_consumption_rate_average	Glucose_consumption_rate_average
0	0.1	89.7601	86.395	0	0	0		ND	ND	ND	ND	ND	ND	0	0.264033	0.735967	0.162906	0.80515
12	ND	77.7788	77.3202	0	0	0		1.75467	0	0	0	0	0
54	ND	53.4347	78.8529	0	1.3438	8.0892		0.812361	0.174685	0.1498	0	0.0306332	0.184401
96	ND	12.4657	70.756	0	6.148	14.7377		0.968056	0.217559	0.153518	0	0.0661549	0.158583
Starmerella tilneyi
								Figure 2A			Figure 2B						Figure 3
Hours	OD640nm	Glucose g/L	Fructose g/L	Manitol g/L	Glycerol g/L	Ethanol g/L		Sugar_consumption_rate	Fermentation_byproducts_prod_rate	Ethanol_prod_rate	Mannitol yield	Glycerol yield	Ethanol yield	Mann weight in fermentation	Glycerol weight in fermentation	Ethanol weight in fermentation	Fructose_consumption_rate_average	Glucose_consumption_rate_average
0	0.072	91.1258	79.7704	0	0	0		ND	ND	ND	ND	ND	ND	0.219162	0.158309	0.622529	1.53747	0.728844
24	44.8	79.7704	51.872		2.0102	9.4952		1.63558	0.479392	0.395633	0	0.0512103	0.241893
32	47	70.8033	30.5712	0.9906	5.1827	19.4889		2.17255	0.801944	0.609028	0.0142488	0.0745479	0.280328
48	93.8	48.4791	4.0124	7.5097	8.4354	34.7102		2.46676	1.05532	0.723129	0.063424	0.0712421	0.293149
72	97.25	27.9238	0.0435	13.8442	7.4668	34.6208		1.98512	0.776831	0.480844	0.0968607	0.0522414	0.242224
96	89.75	21.1568	0	15.4536	7.4449	32.9021		1.55979	0.581256	0.34273	0.103203	0.049719	0.219729
Starmerella stigmatis
								Figure 2A			Figure 2B						Figure 3
Hours	OD640nm	Glucose g/L	Fructose g/L	Manitol g/L	Glycerol g/L	Ethanol g/L		Sugar_consumption_rate	Fermentation_byproducts_prod_rate	Ethanol_prod_rate	Mannitol yield	Glycerol yield	Ethanol yield	Mann weight in fermentation	Glycerol weight in fermentation	Ethanol weight in fermentation	Fructose_consumption_rate_average	Glucose_consumption_rate_average
0	0.1	89.7601	86.395	0	0	0		ND	ND	ND	ND	ND	ND	0.085572	0.265057	0.649371	1.7416	1.20362
24	ND	65.5088	45.3007	0	2.849	13.8171		2.72273	0.694421	0.575712	0	0.043599	0.211447
29.5	ND	59.2276	31.8533	0.6458	5.2351	20.0517		2.88387	0.879071	0.679719	0.00759102	0.0615357	0.235697
44	ND	36.8006	9.7647	4.5573	14.1161	34.5835		2.94522	1.21038	0.785989	0.0351671	0.108929	0.266869
Starmerella apis
								Figure 2A			Figure 2B						Figure 3
Hours	OD640nm	Glucose g/L	Fructose g/L	Manitol g/L	Glycerol g/L	Ethanol g/L		Sugar_consumption_rate	Fermentation_byproducts_prod_rate	Ethanol_prod_rate	Mannitol yield	Glycerol yield	Ethanol yield	Mann weight in fermentation	Glycerol weight in fermentation	Ethanol weight in fermentation	Fructose_consumption_rate_average	Glucose_consumption_rate_average
0	0.061	91.1258	79.7704	0	0	0		ND	ND	ND	ND	ND	ND	0.0489296	0.138357	0.812713	1.23486	-0.0563812
24	33.35	90.1595	62.4185	0	1.1422	5.263		0.763258	0.266883	0.219292	0	0.0623533	0.28731
32	29.1	92.2485	40.2549	0.4148	2.4502	14.3925		1.19977	0.539297	0.449766	0.0108041	0.0638193	0.374875
48	50	95.1631	4.1904	1.1426	3.5795	26.8089		1.49047	0.656896	0.558519	0.0159709	0.0500331	0.374726
72	83.2	94.8465	0	1.7164	3.3515	21.6442		1.05625	0.371001	0.300614	0.0225695	0.0440699	0.284606
96	61.25	96.5384	0	1.6502	3.3772	17.7386		0.77456	0.237146	0.184777	0.0221927	0.0454182	0.238557
Starmerella sorbosivorans
								Figure 2A			Figure 2B						Figure 3
Hours	OD640nm	Glucose g/L	Fructose g/L	Manitol g/L	Glycerol g/L	Ethanol g/L		Sugar_consumption_rate	Fermentation_byproducts_prod_rate	Ethanol_prod_rate	Mannitol yield	Glycerol yield	Ethanol yield	Mann weight in fermentation	Glycerol weight in fermentation	Ethanol weight in fermentation	Fructose_consumption_rate_average	Glucose_consumption_rate_average
0	0.1	89.7601	86.395	0	0	0		ND	ND	ND	ND	ND	ND	0.0352848	0.137983	0.826732	1.61869	0.796486
24	ND	71.1444	63.2812	0	1.0314	7.0967		1.73873	0.338671	0.295696	0	0.0247163	0.170064
28	ND	68.8935	41.0716	0	2.3495	15.8435		2.36393	0.64975	0.565839	0	0.0354963	0.239364
44	ND	55.3055	4.8786	1.266	5.9636	32.2451		2.6357	0.897152	0.732843	0.0109165	0.0514232	0.278045
49.5	ND	53.6319	1.9742	1.5852	6.0128	37.1417		2.43533	0.903832	0.750337	0.0131498	0.0498785	0.308105
72	ND	32.4131	0	1.5685	5.8217	38.7412		1.99642	0.640714	0.538072	0.0109119	0.040501	0.269519
Starmerella sirachaensis
								Figure 2A			Figure 2B						Figure 3
Hours	OD640nm	Glucose g/L	Fructose g/L	Manitol g/L	Glycerol g/L	Ethanol g/L		Sugar_consumption_rate	Fermentation_byproducts_prod_rate	Ethanol_prod_rate	Mannitol yield	Glycerol yield	Ethanol yield	Mann weight in fermentation	Glycerol weight in fermentation	Ethanol weight in fermentation	Fructose_consumption_rate_average	Glucose_consumption_rate_average
0	0.1	89.7601	86.395	0	0	0		ND	ND	ND	ND	ND	ND	0.0857496	0.27645	0.637801	1.3387	0.820969
12	ND	77.7917	79.8293	0	0	0		1.54451	0	0	0	0	0
16	ND	70.2242	72.4353	0	0	0		2.09347	0	0	0	0	0
26	ND	68.4149	67.7744	0	1.0099	10.1517		1.53715	0.429292	0.39045	0	0.0252691	0.25401
54	ND	0	14.1052	5.7466	18.8967	43.5968		3.00092	1.26371	0.807348	0.0354619	0.11661	0.269033
96	ND	0	0	6.3716	16.6803	23.3301		1.83495	0.483146	0.243022	0.0361704	0.094691	0.132441
Starmerella stellata
								Figure 2A			Figure 2B						Figure 3
Hours	OD640nm	Glucose g/L	Fructose g/L	Manitol g/L	Glycerol g/L	Ethanol g/L		Sugar_consumption_rate	Fermentation_byproducts_prod_rate	Ethanol_prod_rate	Mannitol yield	Glycerol yield	Ethanol yield	Mann weight in fermentation	Glycerol weight in fermentation	Ethanol weight in fermentation	Fructose_consumption_rate_average	Glucose_consumption_rate_average
0	0.059	91.1258	79.7704	0	0	0		ND	ND	ND	ND	ND	ND	0	0.13794	0.86206	1.02511	1.22807
24	5.55	80.0271	80.1683	0	1.0572	6.607		0.445867	0.319342	0.275292	0	0.0987964	0.61743
32	14.25	51.8275	71.9669	0	2.5039	19.2064		1.47193	0.678447	0.6002	0	0.0531593	0.407764
48	32.4	0	30.565	0	5.1262	61.1561		2.92357	1.38088	1.27409	0	0.0365293	0.435798
72	45.4	0	3.1736	0	5.625	65.4344		2.32948	0.986936	0.908811	0	0.0335375	0.390135
96	41	0	0.0523	0	6.0208	59.4465		1.77962	0.681951	0.619234	0	0.0352415	0.347958
Starmerella lactis-condensi
								Figure 2A			Figure 2B						Figure 3
Hours	OD640nm	Glucose g/L	Fructose g/L	Manitol g/L	Glycerol g/L	Ethanol g/L		Sugar_consumption_rate	Fermentation_byproducts_prod_rate	Ethanol_prod_rate	Mannitol yield	Glycerol yield	Ethanol yield	Mann weight in fermentation	Glycerol weight in fermentation	Ethanol weight in fermentation	Fructose_consumption_rate_average	Glucose_consumption_rate_average
0	0.1	89.7601	86.395	0	0	0		ND	ND	ND	ND	ND	ND	0	0.134506	0.841689	3.19004	0.825208
24	ND	69.9551	9.8341	0	7.6437	47.8315		4.01525	2.31147	1.99298	0	0.0793196	0.496353
48	ND	0	0	0	11.7718	89.908		3.6699	2.11833	1.87308	0	0.0668263	0.510391
Starmerella apicola
								Figure 2A			Figure 2B						Figure 3
Hours	OD640nm	Glucose g/L	Fructose g/L	Manitol g/L	Glycerol g/L	Ethanol g/L		Sugar_consumption_rate	Fermentation_byproducts_prod_rate	Ethanol_prod_rate	Mannitol yield	Glycerol yield	Ethanol yield	Mann weight in fermentation	Glycerol weight in fermentation	Ethanol weight in fermentation	Fructose_consumption_rate_average	Glucose_consumption_rate_average
0	0.06	91.1258	79.7704	0	0	0		ND	ND	ND	ND	ND	ND	0.0826356	0.0928532	0.824511	2.29946	1.17777
24	17.37	86.2348	29.1393		2.7919	24.4369		2.31342	1.13453	1.0182	0	0.0502845	0.440129
32	23.8	53.4372	6.1878	1.1019	5.1119	49.684		3.47722	1.74681	1.55262	0.00990283	0.0459409	0.446513
48	28	3.9108	0.0815	6.761	6.3784	66.0692		3.47716	1.65018	1.37644	0.0405083	0.038216	0.395852
72	23.6	0	0	7.6145	6.1038	57.8049		2.37356	0.993378	0.802846	0.0445563	0.0357164	0.338246
96	25.25	0	0	7.6478	6.2786	50.1768		1.78017	0.667742	0.522675	0.0447511	0.0367393	0.29361
Starmerella vitae
								Figure 2A			Figure 2B						Figure 3
Hours	OD640nm	Glucose g/L	Fructose g/L	Manitol g/L	Glycerol g/L	Ethanol g/L		Sugar_consumption_rate	Fermentation_byproducts_prod_rate	Ethanol_prod_rate	Mannitol yield	Glycerol yield	Ethanol yield	Mann weight in fermentation	Glycerol weight in fermentation	Ethanol weight in fermentation	Fructose_consumption_rate_average	Glucose_consumption_rate_average
0	0.1	77.3384	67.8399	0	0	0		ND	ND	ND	ND	ND	ND	0	0.163439	0.836561	2.19338	1.23012
24	27.8	66.0347	15.1988	0	5.2818	25.9824		2.66437	1.30268	1.0826	0	0.0825994	0.406325
32	57.8	37.9747	0	0	8.1958	45.3241		3.35011	1.6725	1.41638	0	0.0764508	0.422785
48	52	3.4125	0	0	8.9928	55.7345		2.95345	1.34849	1.16114	0	0.0634342	0.393145
72	33.6	0	0	0	9.1401	51.3244		2.01637	0.839785	0.712839	0	0.0629578	0.353527
96	33.6	0	0	0	9.5975	45.9481		1.51227	0.5786	0.478626	0	0.0661084	0.316494
Starmerella bombi
								Figure 2A			Figure 2B						Figure 3
Hours	OD640nm	Glucose g/L	Fructose g/L	Manitol g/L	Glycerol g/L	Ethanol g/L		Sugar_consumption_rate	Fermentation_byproducts_prod_rate	Ethanol_prod_rate	Mannitol yield	Glycerol yield	Ethanol yield	Mann weight in fermentation	Glycerol weight in fermentation	Ethanol weight in fermentation	Fructose_consumption_rate_average	Glucose_consumption_rate_average
0	0.118	91.1258	79.7704	0	0	0		ND	ND	ND	ND	ND	ND	0.00867366	0.212789	0.778537	2.33238	1.34875
24	32.85	69.346	12.6807	0	7.0202	36.3189		3.7029	1.8058	1.51329	0	0.0789945	0.408677
32	29.5	53.6318	5.1342	0.2464	10.9663	43.0835		3.50407	1.69676	1.34636	0.00219745	0.0977997	0.384227
48	30.2	26.3858	0.4872	0.5491	16.0873	50.4892		3.00048	1.39845	1.05186	0.00381258	0.111699	0.350563
72	44.6	0	0	0.6944	17.2666	49.4083		2.37356	0.935685	0.686226	0.00406329	0.101036	0.289113
96	49	0	0	0.7781	16.2779	42.7868		1.78017	0.623362	0.445696	0.00455306	0.0952502	0.250367
Starmerella roubikii
								Figure 2A			Figure 2B						Figure 3
Hours	OD640nm	Glucose g/L	Fructose g/L	Manitol g/L	Glycerol g/L	Ethanol g/L		Sugar_consumption_rate	Fermentation_byproducts_prod_rate	Ethanol_prod_rate	Mannitol yield	Glycerol yield	Ethanol yield	Mann weight in fermentation	Glycerol weight in fermentation	Ethanol weight in fermentation	Fructose_consumption_rate_average	Glucose_consumption_rate_average
0	0.069	91.1258	79.7704	0	0	0		ND	ND	ND	ND	ND	ND	0	0.170844	0.829156	2.11831	1.48715
24	38.9	63.5268	43.6609	0	2.4067	9.7564		2.65452	0.506796	0.406517	0	0.0377767	0.153141
32	60.6	47.3136	11.9846	0	6.4897	28.1036		3.48744	1.08104	0.878238	0	0.0581525	0.251829
48	69	19.7426	0	0	8.1328	42.6603		3.14903	1.05819	0.888756	0	0.0538049	0.282231
72	96	0	0	0	7.5721	46.5614		2.37356	0.751854	0.646686	0	0.0443082	0.272454
96	59.8	0	0	0	5.7948	38.4928		1.78017	0.461329	0.400967	0	0.0339083	0.225241
Starmerella meliponinorum
								Figure 2A			Figure 2B						Figure 3
Hours	OD640nm	Glucose g/L	Fructose g/L	Manitol g/L	Glycerol g/L	Ethanol g/L		Sugar_consumption_rate	Fermentation_byproducts_prod_rate	Ethanol_prod_rate	Mannitol yield	Glycerol yield	Ethanol yield	Mann weight in fermentation	Glycerol weight in fermentation	Ethanol weight in fermentation	Fructose_consumption_rate_average	Glucose_consumption_rate_average
0	0.068	91.1258	79.7704	0	0	0		ND	ND	ND	ND	ND	ND	0.025808	0.125869	0.848323	2.28353	1.6224
24	34.7	62.1309	24.9657	0	3.3296	21.5998		3.49165	1.03872	0.899992	0	0.0397329	0.257755
32	39.6	39.2089	1.5919	1.2792	6.2388	39.8644		4.06548	1.4807	1.24576	0.00983278	0.0479556	0.306424
48	40.8	0	0	1.4028	6.8103	55.2351		3.56034	1.32184	1.15073	0.00820849	0.0398505	0.323208
72	53.75	0	0	0.4298	7.0442	48.8406		2.37356	0.782147	0.678342	0.00251498	0.0412192	0.285791
96	38.2	0	0	0.3769	7.1536	41.5707		1.78017	0.511471	0.433028	0.00220543	0.0418593	0.243251
Starmerella floris
								Figure 2A			Figure 2B						Figure 3
Hours	OD640nm	Glucose g/L	Fructose g/L	Manitol g/L	Glycerol g/L	Ethanol g/L		Sugar_consumption_rate	Fermentation_byproducts_prod_rate	Ethanol_prod_rate	Mannitol yield	Glycerol yield	Ethanol yield	Mann weight in fermentation	Glycerol weight in fermentation	Ethanol weight in fermentation	Fructose_consumption_rate_average	Glucose_consumption_rate_average
0	0.1	89.7601	86.395	0	0	0		ND	ND	ND	ND	ND	ND	0.0206472	0.180271	0.799082	1.16115	1.65254
24	ND	70.6747	58.5275	0	2.295	17.2841		1.95637	0.815796	0.720171	0	0.0488788	0.368116
50	ND	7.133	0	1.7247	15.0584	66.7488		3.38044	1.67064	1.33498	0.010204	0.0890913	0.394912
Starmerella cellae
								Figure 2A			Figure 2B						Figure 3
Hours	OD640nm	Glucose g/L	Fructose g/L	Manitol g/L	Glycerol g/L	Ethanol g/L		Sugar_consumption_rate	Fermentation_byproducts_prod_rate	Ethanol_prod_rate	Mannitol yield	Glycerol yield	Ethanol yield	Mann weight in fermentation	Glycerol weight in fermentation	Ethanol weight in fermentation	Fructose_consumption_rate_average	Glucose_consumption_rate_average
0	0.079	91.1258	79.7704	0	0	0		ND	ND	ND	ND	ND	ND	0.0883437	0.322151	0.589506	1.07359	0.942064
24	33	69.4047	61.0198	0	2.5156	13.5432		1.68632	0.669117	0.5643	0	0.062157	0.334634
32	25.1	56.4828	48.3241	0	5.8807	22.2558		2.06529	0.879266	0.695494	0	0.0889811	0.336753
48	68.2	40.365	28.238	1.4122	12.2958	30.5028		2.13111	0.921058	0.635475	0.0138054	0.120202	0.29819
72	91.6	23.2972	3.9907	5.7269	24.5387	36.2885		1.99456	0.924363	0.504007	0.0398786	0.170872	0.252691
96	111.75	0.3163	0	8.6085	31.3914	33.6823		1.77687	0.767523	0.350857	0.0504661	0.184028	0.197458
Starmerella floricola
								Figure 2A			Figure 2B						Figure 3
Hours	OD640nm	Glucose g/L	Fructose g/L	Manitol g/L	Glycerol g/L	Ethanol g/L		Sugar_consumption_rate	Fermentation_byproducts_prod_rate	Ethanol_prod_rate	Mannitol yield	Glycerol yield	Ethanol yield	Mann weight in fermentation	Glycerol weight in fermentation	Ethanol weight in fermentation	Fructose_consumption_rate_average	Glucose_consumption_rate_average
0	0.086	91.1258	79.7704	0	0	0		ND	ND	ND	ND	ND	ND	0.0601902	0.218761	0.721049	1.705	0.849471
24	33.9	68.0625	43.6404	0	3.0417	15.6381		2.46639	0.778325	0.651587	0	0.0513859	0.264187
32	50	54.7522	25.2103	0.3715	6.5305	26.272		2.84168	1.03669	0.821	0.00408539	0.0718161	0.288914
48	63.8	37.8299	2.4281	2.9031	11.451	36.0615		2.72163	1.05033	0.751281	0.0222224	0.0876543	0.276041
72	129.2	23.68	0	3.3721	12.2214	36.7414		2.04467	0.726874	0.510297	0.0229058	0.0830167	0.249574
96	75	9.5766	0	3.8906	11.31	36.6131		1.68041	0.539726	0.381386	0.0241173	0.0701093	0.22696
Starmerella ilheusensis
								Figure 2A			Figure 2B						Figure 3
Hours	OD640nm	Glucose g/L	Fructose g/L	Manitol g/L	Glycerol g/L	Ethanol g/L		Sugar_consumption_rate	Fermentation_byproducts_prod_rate	Ethanol_prod_rate	Mannitol yield	Glycerol yield	Ethanol yield	Mann weight in fermentation	Glycerol weight in fermentation	Ethanol weight in fermentation	Fructose_consumption_rate_average	Glucose_consumption_rate_average
0	0.057	91.1258	79.7704	0	0	0		ND	ND	ND	ND	ND	ND	0.0852963	0.167623	0.747081	1.38344	0.769389
24	30	82.3207	56.3465	0.3937	2.4561	11.3678		1.34287	0.5924	0.473658	0.0122157	0.0762078	0.35272
32	49.9	70.6505	38.1718	1.2381	3.9554	18.965		1.93981	0.754953	0.592656	0.0199456	0.0637208	0.305523
48	45	61.0335	13.3654	1.5779	7.6368	29.5629		2.01036	0.807867	0.615894	0.0163518	0.07914	0.30636
72	147.3	39.2396	0.1734	4.0152	10.2858	33.0272		1.82616	0.657336	0.458711	0.0305377	0.078229	0.25119
96	138.75	17.2645	0	6.1869	11.3097	29.9321		1.60033	0.494049	0.311793	0.040271	0.0736157	0.19483
Starmerella powellii
								Figure 2A			Figure 2B						Figure 3
Hours	OD640nm	Glucose g/L	Fructose g/L	Manitol g/L	Glycerol g/L	Ethanol g/L		Sugar_consumption_rate	Fermentation_byproducts_prod_rate	Ethanol_prod_rate	Mannitol yield	Glycerol yield	Ethanol yield	Mann weight in fermentation	Glycerol weight in fermentation	Ethanol weight in fermentation	Fructose_consumption_rate_average	Glucose_consumption_rate_average
0	0.053	91.1258	79.7704	0	0	0		ND	ND	ND	ND	ND	ND	0.0871857	0.277206	0.635608	1.54449	0.858655
24	44.5	77.4865	53.6583	0	2.5234	12.3037		1.65631	0.617796	0.512654	0	0.0634795	0.309516
32	29.8	63.3752	30.3468	0	8.3068	23.8369		2.41169	1.00449	0.744903	0	0.107637	0.308871
48	123.4	41.2868	1.3686	3.3737	17.1914	34.6677		2.67168	1.15068	0.722244	0.0263075	0.134056	0.270333
72	161.25	22.3329	0	6.3074	20.0543	33.1338		2.06338	0.826326	0.460192	0.042456	0.134988	0.223028
96	148.9	8.6949	0	5.9896	21.6188	29.6228		1.6896	0.596158	0.308571	0.036927	0.133284	0.18263
Starmerella caucasica
								Figure 2A			Figure 2B						Figure 3
Hours	OD640nm	Glucose g/L	Fructose g/L	Manitol g/L	Glycerol g/L	Ethanol g/L		Sugar_consumption_rate	Fermentation_byproducts_prod_rate	Ethanol_prod_rate	Mannitol yield	Glycerol yield	Ethanol yield	Mann weight in fermentation	Glycerol weight in fermentation	Ethanol weight in fermentation	Fructose_consumption_rate_average	Glucose_consumption_rate_average
0	0.082	91.1258	79.7704	0	0	0		ND	ND	ND	ND	ND	ND	0.0690632	0.181272	0.749664	1.60758	0.828126
24	39.7	83.2284	48.0503	0	2.4104	14.5389		1.65073	0.706221	0.605788	0	0.0608418	0.366982
32	48.1	78.2655	28.3279	0.1906	5.0906	21.7649		2.00946	0.845191	0.680153	0.0029641	0.0791661	0.338475
48	46.8	64.4417	3.9177	3.4666	9.0989	32.362		2.13618	0.93599	0.674208	0.0338083	0.0887379	0.315614
72	128.4	31.3245	0	3.3714	9.7395	40.3929		1.9385	0.743108	0.561012	0.0241553	0.0697813	0.289406
96	121.5	11.6257	0	4.1378	8.9166	40.7276		1.65907	0.560229	0.424246	0.0259797	0.055984	0.255713
YP + 20% GLUCOSE
Wickerhamiella vanderwaltii
								Figure 3	Figure 5
Hours	OD640nm	Glucose g/L	Manitol g/L	Glycerol g/L	Ethanol g/L			Glucose consumption rate	Global byproducts yield	Ethanol yield
0	0.081	235.62	0	0	0			0.361447	ND
48	34.375	212.444	0	0	0				0	0
96	41.4	195.824	0	1.7757	2.8333				0.115815	0.0711954
144	50.25	177.63	0	1.7357	2.4144				0.0715658	0.0416348
192	52.25	166.222	0	0.7075	1.3053				0.0290038	0.0188089
Wickerhamiella drosophilae
								Figure 3	Figure 5
Hours	OD640nm	Glucose g/L	Manitol g/L	Glycerol g/L	Ethanol g/L			Glucose consumption rate	Global byproducts yield
0	0.05	235.62	0	0	0			0.38512	ND
48	24.75	229.328	0	0	0				0
96	27.6	219.173	1.5729	0	0				0.0956385
144	26.25	210.315	7.9364	0	0				0.313627
192	34.75	188.445	11.1295	0	0				0.23592
264	55	121.53	6.4585	0	0				0.0566088
336	56.5	102.531	2.2561	0	0				0.0169518
408	68	78.4909	0	0	0				0
Wickerhamiella jalapaonensis
								Figure 3	Figure 5
Hours	OD640nm	Glucose g/L	Manitol g/L	Glycerol g/L	Ethanol g/L			Glucose consumption rate	Global byproducts yield
0	0.056	147.27	0	0	0			0.172148	ND
48	151.2	139.537	0	0	0				0
96	79.6	128.66	0	0	0				0
144	107.6	121.401	0	0	0				0
192	74	114.218	0	0	0				0
									0
Wickerhamiella cacticola
								Figure 3	Figure 5
Hours	OD640nm	Glucose g/L	Manitol g/L	Glycerol g/L	Ethanol g/L			Glucose consumption rate	Global byproducts yield
0	0.089	235.62	0	0	0			0.46313	ND
48	37.375	215.92	0	0	0				0
96	43.8	209.061	0	0	0				0
144	51	191.796	0	0	0				0
192	61	173.396	0	0	0				0
264	62.75	107.242	4.4211	0	0				0.0344383
408	70	46.6625	11.4985	0	0				0.0608524
Wickerhamiella occidentalis
								Figure 3	Figure 5
Hours	OD640nm	Glucose g/L	Manitol g/L	Glycerol g/L	Ethanol g/L			Glucose consumption rate	Global byproducts yield
0	0.068	235.62	0	0	0			0.570371	ND
48	40.7	226.421	0	0	0				0
96	60.2	203.964	0	3.5219	0				0.111258
144	64.25	181.903	0	3.1273	0				0.0582182
192	71.5	160.462	0	2.5749	0				0.0342599
240	93	118.352	1.7526	1.2501	0				0.0256056
288	100	70.7449	2.774	0.5752	0				0.0203136
336	ND	43.9749	8.6616	1.115	0				0.0510142
384	90	0.382	11.0765	1.4462	0				0.0532342
Wickerhamiella cachassae
								Figure 3	Figure 5
Hours	OD640nm	Glucose g/L	Manitol g/L	Glycerol g/L	Ethanol g/L			Glucose consumption rate	Global byproducts yield	Ethanol yield
0	0.062	235.62	0	0	0			0.628097	ND
48	48.5	214.505	0	0	0				0	0
96	51.4	194.715	0	7.4624	0				0.182432	0
144	69.5	172.69	0	10.6757	0				0.169646	0
192	75.75	147.125	0	14.4619	1.7786				0.183519	0.0200984
240	91	73.3955	0	10.5429	2.0407				0.0775692	0.0125795
288	106.25	52.9069	0	11.9398	3.65				0.0853241	0.0199767
336	ND	24.5792	0	12.0275	4.2611				0.0771823	0.0201909
384	120	0.5679	0	8.3681	4.9395				0.0566156	0.0210145
Wickerhamiella nectarea
								Figure 3	Figure 5
Hours	OD640nm	Glucose g/L	Manitol g/L	Glycerol g/L	Ethanol g/L			Glucose consumption rate	Global byproducts yield
0	0.068	235.62	0	0	0			0.0126113	ND
48	35.875	220.527	0	0	0				0
96	70	213.826	0	0	0				0
144	53.75	218.738	0	0	0				0
192	68.5	227.944	0	0	0				0
264	77	220.64	0	0	0				0
336	65.7	225.885	0	0	0				0
408	68.8	230.474	0	0	0				0
Wickerhamiella azyma
								Figure 3	Figure 5
Hours	OD640nm	Glucose g/L	Manitol g/L	Glycerol g/L	Ethanol g/L			Glucose consumption rate	Global byproducts yield
0	0.068	235.62	0	0	0			0.482899	ND
48	32.25	242.295	0	0	0				0
96	32.6	209.904	0.2604	0	0				0.0101261
144	45.75	188.977	0.5757	0	0				0.0123429
192	44.5	167.942	0.8947	0	0				0.01322
240	50	128.519	0	0	0				0
288	74	97.852	0	0	0				0
336	ND	73.3655	0	0	0				0
YP + 20% FRUCTOSE
Wickerhamiella vanderwaltii
								Figure 3	Figure 5
Hours	OD640nm	Fructose g/L	Manitol g/L	Glycerol g/L	Ethanol g/L			Fructose consumption rate	Global byproducts yield	Ethanol yield
0	0.076	209.829	0	0	0			0.74289	ND
48	33.125	159.337	1.6195	7.274	6.4142				0.303174	0.127035
96	50.4	127.489	3.7573	18.5731	6.8284				0.354127	0.0829294
144	70.5	100.209	5.6212	28.5889	5.0097				0.357779	0.0457005
192	54.5	67.194	7.512	38.3934	4.2771				0.351825	0.0299864
Wickerhamiella drosophilae
								Figure 3	Figure 5
Hours	OD640nm	Fructose g/L	Manitol g/L	Glycerol g/L	Ethanol g/L			Fructose consumption rate	Global byproducts yield
0	0.092	209.829	0	0	0			0.683127	ND
48	27.75	210.594	1.7098	0	0				-2.23386
96	34.6	163.331	28.982	0	0				0.623304
144	32.75	109.762	66.0271	0	0				0.659828
192	40	73.7876	85.9078	0	0				0.631484
240	43	39.7598	79.0385	0	0				0.464744
288	42.75	13.0881	81.6287	0	0				0.414905
Wickerhamiella jalapaonensis
								Figure 3	Figure 5
Hours	OD640nm	Fructose g/L	Manitol g/L	Glycerol g/L	Ethanol g/L			Fructose consumption rate	Global byproducts yield	Ethanol yield
0	0.08	209.829	0	0	0			0.57527	ND
48	44.5	160.169	0	0	5.4677				0.110104	0.110104
96	83.75	146.19	0	2.7022	4.508				0.113299	0.0708375
144	80.25	129.525	1.3654	4.0539	3.078				0.105814	0.0383293
192	111.9	109.683	8.3417	5.1566	2.4057				0.158809	0.024022
240	ND	77.8065	19.9412	7.3896	2.9976				0.229722	0.0227053
288	93	46.4841	25.3367	9.7707	5.5172				0.248705	0.0337764
336	120	16.538	29.7069	13.4134	3.3343				0.240335
Wickerhamiella cacticola
								Figure 3	Figure 5
Hours	OD640nm	Fructose g/L	Manitol g/L	Glycerol g/L	Ethanol g/L			Fructose consumption rate	Global byproducts yield
0	0.14	209.829	0	0	0			0.650353	ND
48	38.125	194.836	0	0	0				0
96	49.2	172.024	3.6915	0	0				0.097645
144	51	158.861	10.9095	1.4366	0				0.242235
192	70.5	127.092	25.0256	0.3354	0				0.306527
240	61.25	60.0169	30.9548	0	0				0.206624
288	63	22.527	51.0857	0	0				0.272745
336	ND	0	58.4155	0	0				0.278396
Wickerhamiella occidentalis
								Figure 3	Figure 5
Hours	OD640nm	Fructose g/L	Manitol g/L	Glycerol g/L	Ethanol g/L			Fructose consumption rate	Global byproducts yield
0	0.12	209.829	0	0	0			0.557287	ND
48	62.125	193.766	0	1.1863	0				0.0738543
96	72.4	180.026	0.6433	2.2955	0				0.0986075
144	82.5	165.411	1.2151	2.2461	0				0.0779237
192	60.75	149.189	4.2691	1.5114	0				0.0953244
240	74	78.8994	7.1264	0	0				0.0544293
288	74	49.3301	16.6444	1.8533	0				0.115251
336	86.7	0	38.504	2.3035	0				0.19448
Wickerhamiella cachassae
								Figure 3	Figure 5
Hours	OD640nm	Fructose g/L	Manitol g/L	Glycerol g/L	Ethanol g/L			Fructose consumption rate	Global byproducts yield	Ethanol yield
0	0.088	209.829	0	0	0			0.945607	ND
48	38.25	192.858	1.2622	9.4683	7.689				1.08534	0.453062
96	51.4	139.97	6.372	29.6375	10.1877				0.661299	0.145834
144	82.75	85.8526	11.215	50.156	8.1639				0.560873	0.0658505
192	60.75	34.7699	14.522	70.1196	3.8459				0.505473	0.0219692
216	75.5	5.5777	8.2024	41.0625	0.8566				0.245392	0.00419386
240	79	0	8.4063	40.7135	0				0.234095	0
Wickerhamiella nectarea
								Figure 3	Figure 5
Hours	OD640nm	Fructose g/L	Manitol g/L	Glycerol g/L	Ethanol g/L			Fructose consumption rate	Global byproducts yield
0	0.084	209.829	0	0	0			0.658581	ND
48	28.625	186.814	0	3.2949	0				0.143164
96	28.6	161.959	13.0861	8.301	0				0.44678
144	40.25	129.654	26.7211	13.0544	0				0.496109
192	48.75	96.5101	38.03	17.7419	0				0.492169
240	38.5	51.7693	43.7668	22.401	0				0.418626
336	44.1	0	64.9169	24.2628	0				0.425012
Wickerhamiella azyma
								Figure 3	Figure 5
Hours	OD640nm	Fructose g/L	Manitol g/L	Glycerol g/L	Ethanol g/L			Fructose consumption rate	Global byproducts yield
0	0.091	209.829	0	0	0			0.776832	ND
48	29.5	176.979	0.8861	6.2689	0				0.217812
96	35.2	130.261	10.3896	12.863	0				0.292234
144	53.75	96.6309	15.2574	18.0652	2.9493				0.320429
192	45.75	60.677	19.5691	21.5418	2.2968				0.29103

## Sheet: Replicate#2
YP + 10% GLUCOSE + 10% FRUCTOSE
Wickerhamiella sergipiensis
								Figure 2A			Figure 2B						Figure 3
Hours	OD640nm	Glucose g/L	Fructose g/L	Manitol g/L	Glycerol g/L	Ethanol g/L		Sugar_consumption_rate	Fermentation_byproducts_prod_rate	Ethanol_prod_rate	Mannitol yield	Glycerol yield	Ethanol yield	Mann weight in fermentation	Glycerol weight in fermentation	Ethanol weight in fermentation	Fructose_consumption_rate_average	Glucose_consumption_rate_average
0	0.1	101.03	95.897	0	0	0		ND	ND	ND	ND	ND	ND	0.0892822	0.139341	0.771377	0.0126354	1.91225
48	ND	9.242	99.323	4.957	9.968	55.182		1.84088	1.46056	1.14963	0.0560988	0.112809	0.624499
96	ND	0	93.06	5.425	7.699	47.987		1.08195	0.636573	0.499865	0.0522303	0.0741236	0.462004
144	ND	0	90.222	6.631	8.321	36.843		0.741007	0.359687	0.255854	0.0621433	0.0779814	0.345279
192	ND	0	93.471	7.478	6.942	33.773		0.538833	0.251005	0.175901	0.0722819	0.067101	0.326448
Wickerhamiella spandovensis
								Figure 2A			Figure 2B						Figure 3
Hours	OD640nm	Glucose g/L	Fructose g/L	Manitol g/L	Glycerol g/L	Ethanol g/L		Sugar_consumption_rate	Fermentation_byproducts_prod_rate	Ethanol_prod_rate	Mannitol yield	Glycerol yield	Ethanol yield	Mann weight in fermentation	Glycerol weight in fermentation	Ethanol weight in fermentation	Fructose_consumption_rate_average	Glucose_consumption_rate_average
0	0.1	119.286	107.169	0	0	0		ND	ND	ND	ND	ND	ND	0.0366422	0.175785	0.787573	0	0.407182
48	30.5	59.561	112.936	0	6.352	28.459		1.12412	0.725229	0.592896	0	0.117721	0.527429
96	30.4	39.916	113.349	0	5.992	23.808		0.762396	0.310417	0.248	0	0.0818691	0.32529
144	27.8	41.438	124.434	1.439	6.121	20.116		0.420715	0.192194	0.139694	0.0237525	0.101035	0.33204
192	21.4	41.107	122.672	1.538	6.536	17.723		0.326437	0.134359	0.0923073	0.0245389	0.104282	0.282772
Wickerhamiella martinezcruziae
								Figure 2A			Figure 2B						Figure 3
Hours	OD640nm	Glucose g/L	Fructose g/L	Manitol g/L	Glycerol g/L	Ethanol g/L		Sugar_consumption_rate	Fermentation_byproducts_prod_rate	Ethanol_prod_rate	Mannitol yield	Glycerol yield	Ethanol yield	Mann weight in fermentation	Glycerol weight in fermentation	Ethanol weight in fermentation	Fructose_consumption_rate_average	Glucose_consumption_rate_average
0	0.109	101.03	95.897	0	0	0		ND	ND	ND	ND	ND	ND	0	0	0	0	0.260302
48	22.8	106.905	120.079	0	0	0		-0.626187	0	0	0	0	0
96	67.2	85.457	112.845	0	0	0		-0.0143229	0	0	0	0	0
144	52.75	71.905	115.69	0	0	0		0.0648056	0	0	0	0	0
192	115.75	51.052	112.364	0	0	0		0.174536	0	0	0	0	0
Wickerhamiella tropicalis
								Figure 2A			Figure 2B						Figure 3
Hours	OD640nm	Glucose g/L	Fructose g/L	Manitol g/L	Glycerol g/L	Ethanol g/L		Sugar_consumption_rate	Fermentation_byproducts_prod_rate	Ethanol_prod_rate	Mannitol yield	Glycerol yield	Ethanol yield	Mann weight in fermentation	Glycerol weight in fermentation	Ethanol weight in fermentation	Fructose_consumption_rate_average	Glucose_consumption_rate_average
0	0.087	101.03	95.897	0	0	0		ND	ND	ND	ND	ND	ND	0	0	0	-0.141808	0.264558
72	69.6	87.651	113.712	0	0	0		-0.0616111	0	0	0	0	0
96	72.8	81.04	114.118	0	0	0		0.0184271	0	0	0	0	0
140	88.75	61.81	111.171	0	0	0		0.171043	0	0	0	0	0
172	93.5	55.526	120.288	0	0	0		0.12275	0	0	0	0	0
Wickerhamiella fructicola
								Figure 2A			Figure 2B						Figure 3
Hours	OD640nm	Glucose g/L	Fructose g/L	Manitol g/L	Glycerol g/L	Ethanol g/L		Sugar_consumption_rate	Fermentation_byproducts_prod_rate	Ethanol_prod_rate	Mannitol yield	Glycerol yield	Ethanol yield	Mann weight in fermentation	Glycerol weight in fermentation	Ethanol weight in fermentation	Fructose_consumption_rate_average	Glucose_consumption_rate_average
0	0.092	101.03	95.897	0	0	0		ND	ND	ND	ND	ND	ND	0	1	0	0	0.19351
48	28.6	108.817	109.857	0	0	0		-0.453062	0	0	0	0	0
96	32.2	92.578	109.818	0	6.143	0		-0.0569687	0.0639896	0	0	-1.12324	0
144	57.5	77.591	107.673	0	8.361	0		0.0809931	0.0580625	0	0	0.716882	0
192	55.5	63.876	111.848	0	13.184	0		0.110432	0.0686667	0	0	0.621799	0
Wickerhamiella slavikovae
								Figure 2A			Figure 2B						Figure 3
Hours	OD640nm	Glucose g/L	Fructose g/L	Manitol g/L	Glycerol g/L	Ethanol g/L		Sugar_consumption_rate	Fermentation_byproducts_prod_rate	Ethanol_prod_rate	Mannitol yield	Glycerol yield	Ethanol yield	Mann weight in fermentation	Glycerol weight in fermentation	Ethanol weight in fermentation	Fructose_consumption_rate_average	Glucose_consumption_rate_average
0	0.1	92.7	86.89	0	0	0		ND	ND	ND	ND	ND	ND	0.107612	0.30195	0.590438	0.120777	1.20524
48	53.4	34.8487	92	0	8.019	15.6805		1.09878	0.49374	0.326677	0	0.152044	0.29731
96	66.8	0	80.8532	0	10.3488	20.3974		1.02851	0.320273	0.212473	0	0.104812	0.206584
144	79.8	0	69.4981	0.6153	13.7864	19.6672		0.764527	0.23659	0.136578	0.0541871	0.125226	0.178643
Wickerhamiella alocasiicola
								Figure 2A			Figure 2B						Figure 3
Hours	OD640nm	Glucose g/L	Fructose g/L	Manitol g/L	Glycerol g/L	Ethanol g/L		Sugar_consumption_rate	Fermentation_byproducts_prod_rate	Ethanol_prod_rate	Mannitol yield	Glycerol yield	Ethanol yield	Mann weight in fermentation	Glycerol weight in fermentation	Ethanol weight in fermentation	Fructose_consumption_rate_average	Glucose_consumption_rate_average
0	0.1	110.945	105.934	0	0	0		ND	ND	ND	ND	ND	ND	ND	ND	ND	0.0378409	0.218259
50	38.9	108.288	106.635	0	0	0		0.03912	0	0	0	0	0	0	0	0
96	49.8	108.291	115.246	0	0	0		-0.0693542	0	0	0	0	0	0	0	0
144	59.4	88.093	105.075	0	0	0		0.16466	0	0	0	0	0	0	0	0
220	80.6	62.928	97.609	0	0	0		0.2561	0	0	0	0	0	0	0	0
Wickerhamiella vanderwaltii
								Figure 2A			Figure 2B						Figure 3
Hours	OD640nm	Glucose g/L	Fructose g/L	Manitol g/L	Glycerol g/L	Ethanol g/L		Sugar_consumption_rate	Fermentation_byproducts_prod_rate	Ethanol_prod_rate	Mannitol yield	Glycerol yield	Ethanol yield	Mann weight in fermentation	Glycerol weight in fermentation	Ethanol weight in fermentation	Fructose_consumption_rate_average	Glucose_consumption_rate_average
0	0.094	101.03	95.897	0	0	0		ND	ND	ND	ND	ND	ND	0.128572	0.622389	0.249039	0.473396	0.0154226
50	22.6	93.599	65.046	0	4.235	0		0.76564	0.0847	0	0	0.110626	0
96	28	126.029	50.451	2.964	19.601	11.102		0.21299	0.350698	0.115646	0.14496	0.958625	0.542965
168	47.75	98.439	0	7.455	36.088	14.44		0.586238	0.345137	0.0859524	0.0756945	0.36642	0.146617
Wickerhamiella drosophilae
								Figure 2A			Figure 2B						Figure 3
Hours	Glucose g/L	Fructose g/L	Manitol g/L	Glycerol g/L	Ethanol g/L	Ethanol g/L		Sugar_consumption_rate	Fermentation_byproducts_prod_rate	Ethanol_prod_rate	Mannitol yield	Glycerol yield	Ethanol yield	Mann weight in fermentation	Glycerol weight in fermentation	Ethanol weight in fermentation	Fructose_consumption_rate_average	Glucose_consumption_rate_average
0	110.945	105.934	0	0	0			ND	ND	ND	ND	ND	ND	0.949371	0.0506292	0	0.251185	0.134087
50	105.864	110.454	0	0	0			0.01122	0	0	0	0	0
96	81.6693	81.6693	0	0	0			0.557712	0	0	0	0	0
168	81.5085	61.7295	7.7781	0.4148	0			0.438339	0.0487673	0	0.105622	0.00563273	0
220	81.4459	50.6732	50.6732	0	0			0.385272	0.230333	0	0.597844	0	0
Wickerhamiella jalapaonensis
								Figure 2A			Figure 2B						Figure 3
Hours	OD640nm	Glucose g/L	Fructose g/L	Manitol g/L	Glycerol g/L	Ethanol g/L		Sugar_consumption_rate	Fermentation_byproducts_prod_rate	Ethanol_prod_rate	Mannitol yield	Glycerol yield	Ethanol yield	Mann weight in fermentation	Glycerol weight in fermentation	Ethanol weight in fermentation	Fructose_consumption_rate_average	Glucose_consumption_rate_average
0	0.9	101.03	95.897	0	0	0		ND	ND	ND	ND	ND	ND	0	1	0	0.188145	0.099437
22	22.45	96.4466	92.3885	0	0.84784	0		0.367815	0.0385382	0	0	0.104776	0
103	54.5	106.499	85.6228	0	0.22622	0		0.0466534	0.00219631	0	0	0.0470772	0
166	49.75	94.7562	78.0335	0	0.27114	0		0.145406	0.00163337	0	0	0.0112332	0
262	59.6	90.0595	60.6826	0	0.37282	0		0.176278	0.00142298	0	0	0.00807234	0
310	62.4	73.8775	41.1668	0	0.20654	0		0.264138	0.000666258	0	0	0.00252239	0
358	63.6	65.4316	28.5412	0	0.11292	0		0.287582	0.000315419	0	0	0.0010968	0
Wickerhamiella nakhonpathomensis
								Figure 2A			Figure 2B						Figure 3
Hours	OD640nm	Glucose g/L	Fructose g/L	Manitol g/L	Glycerol g/L	Ethanol g/L		Sugar_consumption_rate	Fermentation_byproducts_prod_rate	Ethanol_prod_rate	Mannitol yield	Glycerol yield	Ethanol yield	Mann weight in fermentation	Glycerol weight in fermentation	Ethanol weight in fermentation	Fructose_consumption_rate_average	Glucose_consumption_rate_average
0	0.1	93.9307	93.549	0	0	0		ND	ND	ND	ND	ND	ND	0	0	0	0.20952	0.0288149
48	17.7	93.859	86.5455	0	0	0		0.147399	0	0	0	0	0
96	42.1	89.727	71.4773	0	0	0		0.273701	0	0	0	0	0
144	48.5	90.5273	60.1821	0	0	0		0.255349	0	0	0	0	0
192	50.2	89.2128	54.8384	0	0	0		0.22619	0	0	0	0	0
240	61.1	87.0151	43.2643	0	0	0		0.208855	0	0	0	0	0
Wickerhamiella cacticola
								Figure 2A			Figure 2B						Figure 3
Hours	OD640nm	Glucose g/L	Fructose g/L	Manitol g/L	Glycerol g/L	Ethanol g/L		Sugar_consumption_rate	Fermentation_byproducts_prod_rate	Ethanol_prod_rate	Mannitol yield	Glycerol yield	Ethanol yield	Mann weight in fermentation	Glycerol weight in fermentation	Ethanol weight in fermentation	Fructose_consumption_rate_average	Glucose_consumption_rate_average
0	0.089	101.03	95.897	0	0	0		ND	ND	ND	ND	ND	ND	1	0	0	0.270374	0.135589
22	24.5	95.8432	89.8418	0	0	0		0.511002	0	0	0	0	0
103	53.25	97.1306	84.5606	1.77202	0	0		0.147921	0.0172041	0	0.116306	0	0
166	68.25	93.7722	56.9545	10.351	0	0		0.278315	0.0623555	0	0.224047	0	0
262	70.8	72.9342	25.0591	29.7698	0	0		0.37761	0.113625	0	0.300907	0	0
310	65.2	60.3064	3.0775	42.0154	0	0		0.430784	0.135534	0	0.314621	0	0
358	69.2	52.4892	0	45.8525	0	0		0.403458	0.12808	0	0.317455	0	0
Wickerhamiella australiensis
								Figure 2A			Figure 2B						Figure 3
Hours	OD640nm	Glucose g/L	Fructose g/L	Manitol g/L	Glycerol g/L	Ethanol g/L		Sugar_consumption_rate	Fermentation_byproducts_prod_rate	Ethanol_prod_rate	Mannitol yield	Glycerol yield	Ethanol yield	Mann weight in fermentation	Glycerol weight in fermentation	Ethanol weight in fermentation	Fructose_consumption_rate_average	Glucose_consumption_rate_average
0	0.096	101.03	95.897	0	0	0		ND	ND	ND	ND	ND	ND	0.123844	0.876156	0	0.220679	0.083133
48	28.8	100.918	96.9148	0	2.30428	0		-0.0188658	0.0480058	0	0	-2.54459	0
96	62.4	88.8445	76.7494	0	4.17894	0		0.326386	0.0435306	0	0	0.133372	0
144	51	105.624	75.283	0.65014	5.05418	0		0.111246	0.0396133	0	0.0405843	0.315502	0
192	47	85.0685	53.5266	2.60136	2.94816	0		0.303812	0.0289038	0	0.0445958	0.0505411	0
Wickerhamiella lipophila
								Figure 2A			Figure 2B						Figure 3
Hours	OD640nm	Glucose g/L	Fructose g/L	Manitol g/L	Glycerol g/L	Ethanol g/L		Sugar_consumption_rate	Fermentation_byproducts_prod_rate	Ethanol_prod_rate	Mannitol yield	Glycerol yield	Ethanol yield	Mann weight in fermentation	Glycerol weight in fermentation	Ethanol weight in fermentation	Fructose_consumption_rate_average	Glucose_consumption_rate_average
0	0.1	119.286	107.169	0	0	0		ND	ND	ND	ND	ND	ND	0.29968	0.70032	0	0.226677	0.0422656
48	26.1	115.472	97.731	0	0	0		0.276083	0	0	0	0	0
96	27.6	105.788	79.912	0.811	2.419	0		0.424531	0.0336458	0	0.0198994	0.0593547	0
144	31.2	116.486	77.542	1.627	4.925	0		0.225187	0.0455	0	0.0501742	0.15188	0
192	36	111.171	63.647	3.356	5.185	0		0.268943	0.0444844	0	0.0649922	0.100412	0
Wickerhamiella occidentalis
								Figure 2A			Figure 2B						Figure 3
Hours	OD640nm	Glucose g/L	Fructose g/L	Manitol g/L	Glycerol g/L	Ethanol g/L		Sugar_consumption_rate	Fermentation_byproducts_prod_rate	Ethanol_prod_rate	Mannitol yield	Glycerol yield	Ethanol yield	Mann weight in fermentation	Glycerol weight in fermentation	Ethanol weight in fermentation	Fructose_consumption_rate_average	Glucose_consumption_rate_average
0	0.1	119.286	107.169	0	0	0		ND	ND	ND	ND	ND	ND	0.275583	0.724417	0	0.210009	0.156568
22	14.7	113.279	104.085	0	0	0		0.413227	0	0	0	0	0
81	42.8	100.512	94.801	0	4.673	0		0.384469	0.0576914	0	0	0.150055	0
144	63.4	90.788	86.465	0	5.83	0		0.341681	0.0404861	0	0	0.118491	0
240	66.6	76.864	67.47	2.254	2.757	0		0.342171	0.0208792	0	0.0274473	0.0335724	0
288	65.6	60.992	44.259	2.825	0	0		0.420847	0.00980903	0	0.0233078	0	0
336	70.6	66.679	36.606	7.031	0	0		0.366577	0.0209256	0	0.0570837	0	0
Wickerhamiella parazyma
								Figure 2A			Figure 2B						Figure 3
Hours	OD640nm	Glucose g/L	Fructose g/L	Manitol g/L	Glycerol g/L	Ethanol g/L		Sugar_consumption_rate	Fermentation_byproducts_prod_rate	Ethanol_prod_rate	Mannitol yield	Glycerol yield	Ethanol yield	Mann weight in fermentation	Glycerol weight in fermentation	Ethanol weight in fermentation	Fructose_consumption_rate_average	Glucose_consumption_rate_average
0	0.085	133.738	121.169	0	0	0		ND	ND	ND	ND	ND	ND	0.0765935	0.923406	0	0.527099	0.0163125
48	16.9	110.628	83.293	0	8.906	0		1.27054	0.185542	0	0	0.273744	0
96	17.25	131.415	69.596	0	13.489	0		0.561417	0.14051	0	0	0.530145	0
144	62	132.057	46.401	1.603	15.058	0		0.530896	0.115701	0	0.0209682	0.313728	0
192	46.6	130.606	19.966	4.588	14.706	0		0.543411	0.10049	0	0.0439737	0.193798	0
Wickerhamiella cachassae
								Figure 2A			Figure 2B						Figure 3
Hours	OD640nm	Glucose g/L	Fructose g/L	Manitol g/L	Glycerol g/L	Ethanol g/L		Sugar_consumption_rate	Fermentation_byproducts_prod_rate	Ethanol_prod_rate	Mannitol yield	Glycerol yield	Ethanol yield	Mann weight in fermentation	Glycerol weight in fermentation	Ethanol weight in fermentation	Fructose_consumption_rate_average	Glucose_consumption_rate_average
0	0.072	110.945	105.934	0	0	0		ND	ND	ND	ND	ND	ND	0.0509557	0.258528	0.690517	0.700215	0
48	16.2	110.695	71.949	0	8.464	22.607		0.713229	0.647312	0.470979	0	0.247232	0.660348
96	38.4	114.625	41.125	2.476	17.128	10.783		0.63676	0.316531	0.112323	0.0405045	0.280194	0.176397
144	39	134.712	5.103	2.964	22.711	5.625		0.535167	0.217361	0.0390625	0.0384615	0.294703	0.0729913
192	44.25	117.514	0	4.842	28.953	0		0.517526	0.176016	0	0.0487294	0.29138	0
Wickerhamiella nectarea
								Figure 2A			Figure 2B						Figure 3
Hours	OD640nm	Glucose g/L	Fructose g/L	Manitol g/L	Glycerol g/L	Ethanol g/L		Sugar_consumption_rate	Fermentation_byproducts_prod_rate	Ethanol_prod_rate	Mannitol yield	Glycerol yield	Ethanol yield	Mann weight in fermentation	Glycerol weight in fermentation	Ethanol weight in fermentation	Fructose_consumption_rate_average	Glucose_consumption_rate_average
0	0.07	120.79	119.77	0	0	0		ND	ND	ND	ND	ND	ND	0.489982	0.510018	0	0.557855	0.0512215
48	33.4	85.6442	71.2315	0	3.26588	0		1.74342	0.0680392	0	0	0.0390262	0
96	51.4	103.232	59.6393	0.52788	8.74206	0		0.809258	0.0965619	0	0.00679481	0.112527	0
144	51.8	113.414	39.4389	3.2884	13.1237	0		0.609076	0.113973	0	0.037493	0.149631	0
Wickerhamiella azymoides
								Figure 2A			Figure 2B						Figure 3
Hours	OD640nm	Glucose g/L	Fructose g/L	Manitol g/L	Glycerol g/L	Ethanol g/L		Sugar_consumption_rate	Fermentation_byproducts_prod_rate	Ethanol_prod_rate	Mannitol yield	Glycerol yield	Ethanol yield	Mann weight in fermentation	Glycerol weight in fermentation	Ethanol weight in fermentation	Fructose_consumption_rate_average	Glucose_consumption_rate_average
0	0.1	93.9307	93.549	0	0	0		ND	ND	ND	ND	ND	ND	0.0335727	0.966427	0	0.687145	0
48	23.9	103.904	66.0665	0	5.11908	0		0.364784	0.106648	0	0	0.292358	0
96	31.7	101.884	27.5831	0	13.2998	0		0.604299	0.138539	0	0	0.229256	0
144	30.6	106.828	0	0.81912	21.8643	0		0.560084	0.157524	0	0.0101562	0.271094	0
192	33.1	101.169	0	0.00184	23.7966	0		0.449533	0.12395	0	2.13184e-05	0.275709	0
240	47	98.7456	0	0	21.497	0		0.296769	0.0895707	0	0	0.242263	0
Wickerhamiella azyma
								Figure 2A			Figure 2B						Figure 3
Hours	OD640nm	Glucose g/L	Fructose g/L	Manitol g/L	Glycerol g/L	Ethanol g/L		Sugar_consumption_rate	Fermentation_byproducts_prod_rate	Ethanol_prod_rate	Mannitol yield	Glycerol yield	Ethanol yield	Mann weight in fermentation	Glycerol weight in fermentation	Ethanol weight in fermentation	Fructose_consumption_rate_average	Glucose_consumption_rate_average
0	0.067	120.79	119.77	0	0	0		ND	ND	ND	ND	ND	ND	0	1	0	0.682314	0.154715
50	27.4	90.4826	74.4942	0	3.84248	0		1.51166	0.0768496	0	0	0.0508378	0
96	43.4	77.4049	40.1455	0	14.2888	0		1.28135	0.148841	0	0	0.11616	0
144	41.6	100.074	21.5167	0	7.72914	0		0.826176	0.0536746	0	0	0.0649675	0
220	52	86.7526	0	0	16.1396	0		0.699124	0.0733619	0	0	0.104934	0
Wickerhamiella versatilis
								Figure 2A			Figure 2B						Figure 3
Hours	OD640nm	Glucose g/L	Fructose g/L	Manitol g/L	Glycerol g/L	Ethanol g/L		Sugar_consumption_rate	Fermentation_byproducts_prod_rate	Ethanol_prod_rate	Mannitol yield	Glycerol yield	Ethanol yield	Mann weight in fermentation	Glycerol weight in fermentation	Ethanol weight in fermentation	Fructose_consumption_rate_average	Glucose_consumption_rate_average
0	0.2	81	76	0	0	0		ND	ND	ND	ND	ND	ND	0.0636038	0.0967494	0.839647	0.234375	0.84127
15	1.1	85	82	0	0	0		-0.666667	0	0	0	0	0
39	16	79	75	0	0	8.7		0.0769231	0.223077	0.223077	0	0	2.9
63	45	28	58	1.2	2.8	24.3		1.12698	0.449206	0.385714	0.0169014	0.0394366	0.342254
90	60	0	54	2.5	3.2	32		1.14444	0.418889	0.355556	0.0242718	0.031068	0.31068
111	68	0	49	2.8	2.8	28.4		0.972973	0.306306	0.255856	0.0259259	0.0259259	0.262963
128	77	0	46	2.2	1.8	23		0.945312	0.210938	0.179688	0.0198198	0.0162162	0.207207
Wickerhamiella kurtzmanii
								Figure 2A			Figure 2B						Figure 3
Hours	OD640nm	Glucose g/L	Fructose g/L	Manitol g/L	Glycerol g/L	Ethanol g/L		Sugar_consumption_rate	Fermentation_byproducts_prod_rate	Ethanol_prod_rate	Mannitol yield	Glycerol yield	Ethanol yield	Mann weight in fermentation	Glycerol weight in fermentation	Ethanol weight in fermentation	Fructose_consumption_rate_average	Glucose_consumption_rate_average
0	0.1	114.792	101.378	0	0	0		ND	ND	ND	ND	ND	ND	0	0.215867	0.784133	1.36997	0.627735
24	21.6	92.7	85.4095	0	2.42596	16.77		1.58585	0.799832	0.69875	0	0.0637396	0.440615
74	51.4	62.8607	0	0	15.3827	54.1542		2.07175	0.939689	0.731814	0	0.100338	0.353235
98	65.4	53.274	0	0	19.759	42.373		1.6622	0.634	0.432378	0	0.121298	0.260123
Wickerhamiella dianesei
								Figure 2A			Figure 2B						Figure 3
Hours	OD640nm	Glucose g/L	Fructose g/L	Manitol g/L	Glycerol g/L	Ethanol g/L		Sugar_consumption_rate	Fermentation_byproducts_prod_rate	Ethanol_prod_rate	Mannitol yield	Glycerol yield	Ethanol yield	Mann weight in fermentation	Glycerol weight in fermentation	Ethanol weight in fermentation	Fructose_consumption_rate_average	Glucose_consumption_rate_average
0	ND	68.071	70.7463	0	0	0		ND	ND	ND	ND	ND	ND	0	0.106848	0.893152	2.03871	0.909416
24	ND	59.8098	21.8172	0	3.1977	26.3418		2.38293	1.23081	1.09757	0	0.0559133	0.460599
29.5	ND	52.4369	1.4111	0	5.5534	39.7132		2.88032	1.53446	1.34621	0	0.0404159	0.467383
44	ND	28.0567	0	0	6.4088	49.0442		2.51729	1.2603	1.11464	0	0.0578617	0.442795
Wickerhamiella bombiphila
								Figure 2A			Figure 2B						Figure 3
Hours	OD640nm	Glucose g/L	Fructose g/L	Manitol g/L	Glycerol g/L	Ethanol g/L		Sugar_consumption_rate	Fermentation_byproducts_prod_rate	Ethanol_prod_rate	Mannitol yield	Glycerol yield	Ethanol yield	Mann weight in fermentation	Glycerol weight in fermentation	Ethanol weight in fermentation	Fructose_consumption_rate_average	Glucose_consumption_rate_average
0	0.093	133.738	121.169	0	0	0		ND	ND	ND	ND	ND	ND	0.201853	0.798147	0	0.796626	0.376298
24	30.4	120.619	101.173	0	2.86324	0		1.37978	0.119302	0	0	0.0864642	0
74	90.8	109.03	58.3784	2.039	21.7107	0		1.18241	0.320942	0	0.0233032	0.248126	0
98	105.6	93.0917	35.8627	4.19428	24.497	0		1.28523	0.292769	0	0.0333005	0.194494	0
124	135.8	85.0504	19.6842	7.39194	28.735	0		1.21107	0.291346	0	0.0492231	0.191347	0
144	85.6	79.5511	6.45488	10.5988	35.556	0		1.17292	0.320519	0	0.0627516	0.210514	0
Starmerella gropengiesseri
								Figure 2A			Figure 2B						Figure 3
Hours	OD640nm	Glucose g/L	Fructose g/L	Manitol g/L	Glycerol g/L	Ethanol g/L		Sugar_consumption_rate	Fermentation_byproducts_prod_rate	Ethanol_prod_rate	Mannitol yield	Glycerol yield	Ethanol yield	Mann weight in fermentation	Glycerol weight in fermentation	Ethanol weight in fermentation	Fructose_consumption_rate_average	Glucose_consumption_rate_average
0	0.089	133.738	121.169	0	0	0		ND	ND	ND	ND	ND	ND	0	0.160927	0.839073	0.0966875	1.06546
24	26.1	106.736	93.9159	0	0	0		2.26064	0	0	0	0	0
54	72.3	93.406	108.653	0	0	8.904		0.978667	0.164889	0.164889	0	0	0.168483
96	129.2	31.454	111.887	0	6.71	34.986		1.16215	0.434333	0.364437	0	0.0601438	0.31359
Starmerella tilneyi
								Figure 2A			Figure 2B						Figure 3
Hours	OD640nm	Glucose g/L	Fructose g/L	Manitol g/L	Glycerol g/L	Ethanol g/L		Sugar_consumption_rate	Fermentation_byproducts_prod_rate	Ethanol_prod_rate	Mannitol yield	Glycerol yield	Ethanol yield	Mann weight in fermentation	Glycerol weight in fermentation	Ethanol weight in fermentation	Fructose_consumption_rate_average	Glucose_consumption_rate_average
0	0.1	119.286	107.169	0	0	0		ND	ND	ND	ND	ND	ND	0.261435	0.23171	0.506855	1.05741	0.749469
24	15.05	122.572	102.919	0	0	0		0.0401667	0	0	0	0	0
32	30.3	118.939	86.911	1.142	6.135	13.42		0.643906	0.646781	0.419375	0.0554234	0.297743	0.651298
48	38.6	78.825	40.351	28.107	17.236	25.344		2.23498	1.47265	0.528	0.261999	0.160665	0.236244
72	33.6	67.913	17.317	47.443	23.448	29.767		1.96146	1.39803	0.413431	0.335939	0.166033	0.210777
96	43.8	47.337	5.658	53.11	25.828	49.233		1.80687	1.33511	0.512844	0.30618	0.148899	0.283829
Starmerella stigmatis
								Figure 2A			Figure 2B						Figure 3
Hours	OD640nm	Glucose g/L	Fructose g/L	Manitol g/L	Glycerol g/L	Ethanol g/L		Sugar_consumption_rate	Fermentation_byproducts_prod_rate	Ethanol_prod_rate	Mannitol yield	Glycerol yield	Ethanol yield	Mann weight in fermentation	Glycerol weight in fermentation	Ethanol weight in fermentation	Fructose_consumption_rate_average	Glucose_consumption_rate_average
0	0.1	114.792	101.378	0	0	0		ND	ND	ND	ND	ND	ND	0.0463314	0.114607	0.841113	1.854	1.34133
24	24.45	111.324	80.61	0	2.2724	21.7534		1.00983	1.00108	0.906392	0	0.0937616	0.897569
29.5	36.4	99.2337	57.219	0	7.1922	21.8878		2.02432	0.985761	0.741958	0	0.120437	0.366523
44	44.4	55.7736	19.8018	6.64336	17.1946	42.2899		3.19533	1.50291	0.961135	0.0472519	0.122299	0.300794
Starmerella apis
								Figure 2A			Figure 2B						Figure 3
Hours	OD640nm	Glucose g/L	Fructose g/L	Manitol g/L	Glycerol g/L	Ethanol g/L		Sugar_consumption_rate	Fermentation_byproducts_prod_rate	Ethanol_prod_rate	Mannitol yield	Glycerol yield	Ethanol yield	Mann weight in fermentation	Glycerol weight in fermentation	Ethanol weight in fermentation	Fructose_consumption_rate_average	Glucose_consumption_rate_average
0	0.073	133.738	121.169	0	0	0		ND	ND	ND	ND	ND	ND	0.0696494	0.121274	0.809077	2.04162	0.233501
24	7.94	113.709	106.622	0	0	0		1.44065	0	0	0	0	0
32	11.54	108.528	75.131	0	1.90678	19.6821		2.22651	0.674652	0.615066	0	0.0267625	0.276247
48	28.9	119.741	23.1711	1.6086	4.6374	27.2402		2.33323	0.697628	0.567503	0.0143631	0.0414072	0.243226
72	29.8	126.436	0	3.05514	4.34012	26.5289		1.78432	0.471169	0.368457	0.0237807	0.0337828	0.206497
96	27.4	111.322	0	2.38566	3.5207	23.4902		1.49568	0.306214	0.24469	0.016615	0.02452	0.163598
Starmerella sirachaensis
								Figure 2A			Figure 2B						Figure 3
Hours	OD640nm	Glucose g/L	Fructose g/L	Manitol g/L	Glycerol g/L	Ethanol g/L		Sugar_consumption_rate	Fermentation_byproducts_prod_rate	Ethanol_prod_rate	Mannitol yield	Glycerol yield	Ethanol yield	Mann weight in fermentation	Glycerol weight in fermentation	Ethanol weight in fermentation	Fructose_consumption_rate_average	Glucose_consumption_rate_average
0	0.072	133.738	121.169	0	0	0		ND	ND	ND	ND	ND	ND	0.14982	0.160117	0.690063	1.98589	2.3477
24	8.1	94.0593	80.1702	0	4.41108	26.3404		3.36157	1.28131	1.09752	0	0.0546754	0.32649
54	87.7	6.962	13.9308	16.28	15.9328	40.434		4.3336	1.34531	0.748778	0.0695684	0.0680846	0.172784
96	186.4	0	4.895	17.722	18.94	53.824		2.60429	0.942563	0.560667	0.0708846	0.0757564	0.215286
Starmerella sorbosivorans
								Figure 2A			Figure 2B						Figure 3
Hours	OD640nm	Glucose g/L	Fructose g/L	Manitol g/L	Glycerol g/L	Ethanol g/L		Sugar_consumption_rate	Fermentation_byproducts_prod_rate	Ethanol_prod_rate	Mannitol yield	Glycerol yield	Ethanol yield	Mann weight in fermentation	Glycerol weight in fermentation	Ethanol weight in fermentation	Fructose_consumption_rate_average	Glucose_consumption_rate_average
0	0.1	92.7	86.89	0	0	0		ND	ND	ND	ND	ND	ND	0.00670741	0.198319	0.794973	1.62406	0.536356
24	37.3	109.728	76.4854	0	1.97786	0		-0.275972	0.0824108	0	0	-0.298621	0
28	66	108.774	59.5524	0	3.4442	13.8062		0.402261	0.616087	0.49308	0	0.305789	1.22577
44	91.2	88.6521	12.4599	0	8.31408	27.2064		1.78359	0.807285	0.618328	0	0.105942	0.346676
49.5	93.8	82.1308	6.49922	0	8.4168	31.4856		1.83757	0.806108	0.636072	0	0.092533	0.346147
72	92.4	54.0823	0	1.29802	8.26868	47.8397		1.74316	0.797311	0.664441	0.0103422	0.0658819	0.38117
Starmerella stellata
								Figure 2A			Figure 2B						Figure 3
Hours	OD640nm	Glucose g/L	Fructose g/L	Manitol g/L	Glycerol g/L	Ethanol g/L		Sugar_consumption_rate	Fermentation_byproducts_prod_rate	Ethanol_prod_rate	Mannitol yield	Glycerol yield	Ethanol yield	Mann weight in fermentation	Glycerol weight in fermentation	Ethanol weight in fermentation	Fructose_consumption_rate_average	Glucose_consumption_rate_average
0	0.078	133.738	121.169	0	0	0		ND	ND	ND	ND	ND	ND	0	0.117128	0.882872	0.792098	2.17228
24	3.02	92.9143	98.6099	0	0.73738	26.8081		2.64095	1.14773	1.11701	0	0.0116338	0.422956
32	7.04	81.2484	107.221	0	2.29186	30.3704		2.07616	1.02069	0.949074	0	0.0344966	0.457129
48	14.4	29.4685	92.2475	0	8.07754	28.9767		2.77481	0.771963	0.603681	0	0.0606463	0.217557
72	22	0	64.6517	0	9.12252	41.7563		2.64243	0.706651	0.579949	0	0.0479488	0.219475
96	27.2	0	45.1276	0	9.50156	43.7705		2.1852	0.554917	0.455942	0	0.0452931	0.20865
Starmerella lactis-condensi
								Figure 2A			Figure 2B						Figure 3
Hours	OD640nm	Glucose g/L	Fructose g/L	Manitol g/L	Glycerol g/L	Ethanol g/L		Sugar_consumption_rate	Fermentation_byproducts_prod_rate	Ethanol_prod_rate	Mannitol yield	Glycerol yield	Ethanol yield	Mann weight in fermentation	Glycerol weight in fermentation	Ethanol weight in fermentation	Fructose_consumption_rate_average	Glucose_consumption_rate_average
0	0.074	101.03	95.897	0	0	0		ND	ND	ND	ND	ND	ND	0.0346066	0.236103	0.72929	3.37106	1.60343
24	31.4	67.7087	14.9915	0.5173	13.286	41.0387		4.75945	2.28509	1.70995	0.00452871	0.116313	0.359274
48	45.6	24.0653	0	2.94702	14.9393	56.5704		3.60129	1.55118	1.17855	0.0170484	0.0864234	0.327258
Starmerella apicola
								Figure 2A			Figure 2B						Figure 3
Hours	OD640nm	Glucose g/L	Fructose g/L	Manitol g/L	Glycerol g/L	Ethanol g/L		Sugar_consumption_rate	Fermentation_byproducts_prod_rate	Ethanol_prod_rate	Mannitol yield	Glycerol yield	Ethanol yield	Mann weight in fermentation	Glycerol weight in fermentation	Ethanol weight in fermentation	Fructose_consumption_rate_average	Glucose_consumption_rate_average
0	0.1	119.286	107.169	0	0	0		ND	ND	ND	ND	ND	ND	0.0673021	0.153581	0.779117	2.72122	1.49316
24	20.5	103.713	55.254	0	3.856	21.164		2.812	1.0425	0.881833	0	0.0571361	0.313596
32	29.4	71.505	20.09	0	12.797	62.088		4.21438	2.34016	1.94025	0	0.094891	0.460389
48	51	4.105	5.254	8.498	19.702	96.057		4.52283	2.58869	2.00119	0.039144	0.0907525	0.442463
72	47.4	0	0	8.892	13.204	79.042		3.14521	1.40469	1.09781	0.0392661	0.0583074	0.349041
92	43.8	0	0	9.006	12.786	66.881		2.46147	0.963837	0.726967	0.0397695	0.0564615	0.295339
Starmerella vitae
								Figure 2A			Figure 2B						Figure 3
Hours	OD640nm	Glucose g/L	Fructose g/L	Manitol g/L	Glycerol g/L	Ethanol g/L		Sugar_consumption_rate	Fermentation_byproducts_prod_rate	Ethanol_prod_rate	Mannitol yield	Glycerol yield	Ethanol yield	Mann weight in fermentation	Glycerol weight in fermentation	Ethanol weight in fermentation	Fructose_consumption_rate_average	Glucose_consumption_rate_average
0	0.1	110.945	105.934	0	0	0		ND	ND	ND	ND	ND	ND	0	0.155213	0.844787	0.831542	1.64805
24	20.7	121.106	85.977	0	0	16.004		0.408167	0.666833	0.666833	0	0	1.63373
44	54.5	38.431	0	0	12.807	75.101		4.05564	1.99791	1.70684	0	0.0717688	0.420856
68	52.5	0	0	0	16.77	75.002		3.1894	1.34959	1.10297	0	0.0773242	0.345824
94	48.2	0	0	0	14.669	70.777		2.30722	0.909	0.752947	0	0.0676368	0.326343
Starmerella roubikii
								Figure 2A			Figure 2B						Figure 3
Hours	OD640nm	Glucose g/L	Fructose g/L	Manitol g/L	Glycerol g/L	Ethanol g/L		Sugar_consumption_rate	Fermentation_byproducts_prod_rate	Ethanol_prod_rate	Mannitol yield	Glycerol yield	Ethanol yield	Mann weight in fermentation	Glycerol weight in fermentation	Ethanol weight in fermentation	Fructose_consumption_rate_average	Glucose_consumption_rate_average
0	0.086	101.03	95.897	0	0	0		ND	ND	ND	ND	ND	ND	0	0.251526	0.748474	2.17566	1.49252
24	50.8	85.2258	54.4915	0	7.65448	22.7776		2.38374	1.26801	0.949068	0	0.133797	0.398143
32	50.8	59.9352	26.2759	0	9.59644	27.7672		3.45987	1.16761	0.867725	0	0.0866762	0.250797
48	81.6	29.3889	3.41232	0	12.5456	33.8834		3.41929	0.967271	0.705905	0	0.0764388	0.206448
72	80.8	3.54988	0	0	11.2395	23.4097		2.68579	0.481239	0.325135	0	0.0581221	0.121057
96	121.2	0	0	0	11.9612	19.1272		2.05132	0.323838	0.199242	0	0.0607394	0.0971286
Starmerella bombi
								Figure 2A			Figure 2B						Figure 3
Hours	OD640nm	Glucose g/L	Fructose g/L	Manitol g/L	Glycerol g/L	Ethanol g/L		Sugar_consumption_rate	Fermentation_byproducts_prod_rate	Ethanol_prod_rate	Mannitol yield	Glycerol yield	Ethanol yield	Mann weight in fermentation	Glycerol weight in fermentation	Ethanol weight in fermentation	Fructose_consumption_rate_average	Glucose_consumption_rate_average
0	0.094	101.03	95.897	0	0	0		ND	ND	ND	ND	ND	ND	0.0266133	0.214892	0.758495	3.68129	1.50426
24	33.8	77.1602	7.546	0.2174	12.1243	30.0717		4.67587	1.76723	1.25299	0.00193725	0.10804	0.267969
32	32.8	61.9845	1.94478	1.253	16.4172	32.1651		4.15618	1.55735	1.00516	0.00942122	0.12344	0.241847
48	39.6	28.8256	0	2.52016	19.4586	25.2883		3.50211	0.984731	0.52684	0.0149919	0.115755	0.150435
72	45.4	2.57732	0	2.9711	20.6454	74.4444		2.6993	1.36196	1.03395	0.0152874	0.106228	0.383043
96	24	0	0	2.8648	20.7605	85.8011		2.05132	1.13986	0.893761	0.0145475	0.105422	0.4357
Starmerella meliponinorum
								Figure 2A			Figure 2B						Figure 3
Hours	OD640nm	Glucose g/L	Fructose g/L	Manitol g/L	Glycerol g/L	Ethanol g/L		Sugar_consumption_rate	Fermentation_byproducts_prod_rate	Ethanol_prod_rate	Mannitol yield	Glycerol yield	Ethanol yield	Mann weight in fermentation	Glycerol weight in fermentation	Ethanol weight in fermentation	Fructose_consumption_rate_average	Glucose_consumption_rate_average
0	0.1	92.7	86.89	0	0	0		ND	ND	ND	ND	ND	ND	0	0.340619	0.659381	2.38617	1.54052
24	10.75	97.4724	67.5856	0	2.97406	0		0.605501	0.123919	0	0	0.204656	0
32	24.8	85.5972	10.5325	0	9.10802	33.0653		2.60813	1.31792	1.03329	0	0.10913	0.39618
48	39.6	18.7551	0	0	12.7794	50.4709		3.35073	1.31771	1.05148	0	0.0794565	0.313805
72	37.8	0	0	0	11.3562	43.2741		2.49431	0.758754	0.601029	0	0.0632339	0.240961
96	42.4	0	0	0	11.7941	40.5831		1.87073	0.545597	0.422741	0	0.0656726	0.225977
Starmerella floris
								Figure 2A			Figure 2B						Figure 3
Hours	OD640nm	Glucose g/L	Fructose g/L	Manitol g/L	Glycerol g/L	Ethanol g/L		Sugar_consumption_rate	Fermentation_byproducts_prod_rate	Ethanol_prod_rate	Mannitol yield	Glycerol yield	Ethanol yield	Mann weight in fermentation	Glycerol weight in fermentation	Ethanol weight in fermentation	Fructose_consumption_rate_average	Glucose_consumption_rate_average
0	0.1	92.7	86.89	0	0	0		ND	ND	ND	ND	ND	ND	0.00565414	0.207254	0.787091	0.741796	1.27177
24	27.9	97.1833	69.0869	0	4.18808	15.9051		0.554993	0.837216	0.662712	0	0.314425	1.19409
50	59.7	29.1115	0	1.16772	26.4324	38.1807		3.00957	1.31562	0.763613	0.00776005	0.175656	0.253728
72	41	0	0	1.5405	29.7857	44.1124		2.49431	1.04776	0.612672	0.00857787	0.165854	0.245628
Starmerella cellae
								Figure 2A			Figure 2B						Figure 3
Hours	OD640nm	Glucose g/L	Fructose g/L	Manitol g/L	Glycerol g/L	Ethanol g/L		Sugar_consumption_rate	Fermentation_byproducts_prod_rate	Ethanol_prod_rate	Mannitol yield	Glycerol yield	Ethanol yield	Mann weight in fermentation	Glycerol weight in fermentation	Ethanol weight in fermentation	Fructose_consumption_rate_average	Glucose_consumption_rate_average
0	0.076	101.03	95.897	0	0	0		ND	ND	ND	ND	ND	ND	0.185537	0.328395	0.486068	1.42434	1.60158
24	57.4	69.4359	73.0037	0	7.00042	13.3951		2.27031	0.849815	0.558131	0	0.128478	0.245839
32	74.4	51.8818	54.2228	0.71032	12.516	16.0885		2.8382	0.916087	0.502766	0.00782098	0.137807	0.177143
48	90.8	24.154	27.5288	5.72558	24.124	18.9418		3.02592	1.01649	0.394622	0.0394204	0.166093	0.130414
72	92.6	0	4.44556	16.0705	30.2831	14.6822		2.67335	0.847719	0.203919	0.0834913	0.15733	0.0762783
96	105.6	0	0	18.4795	28.533	11.391		2.05132	0.60837	0.118656	0.0938394	0.144891	0.0578436
Starmerella floricola
								Figure 2A			Figure 2B						Figure 3
Hours	OD640nm	Glucose g/L	Fructose g/L	Manitol g/L	Glycerol g/L	Ethanol g/L		Sugar_consumption_rate	Fermentation_byproducts_prod_rate	Ethanol_prod_rate	Mannitol yield	Glycerol yield	Ethanol yield	Mann weight in fermentation	Glycerol weight in fermentation	Ethanol weight in fermentation	Fructose_consumption_rate_average	Glucose_consumption_rate_average
0	0.1	93.9307	93.549	0	0	0		ND	ND	ND	ND	ND	ND	0.01663	0.530718	0.452652	1.1728	0.436641
24	22.4	90.2156	77.9279	0	1.19606			0.805677	0.0498358	0	0	0.0618559	0
48	60	74.0103	37.2544	0	12.0762	11.7179		1.58781	0.495711	0.244124	0	0.158449	0.153749
72	66.7	63.0707	0	0.32686	18.7699	16.8129		1.7279	0.498744	0.233512	0.0026273	0.150872	0.135142
92	62.3	53.7597	0	0.66392	19.7062	13.3249		1.45348	0.366251	0.144836	0.004965	0.147369	0.0996481
Starmerella powellii
								Figure 2A			Figure 2B						Figure 3
Hours	OD640nm	Glucose g/L	Fructose g/L	Manitol g/L	Glycerol g/L	Ethanol g/L		Sugar_consumption_rate	Fermentation_byproducts_prod_rate	Ethanol_prod_rate	Mannitol yield	Glycerol yield	Ethanol yield	Mann weight in fermentation	Glycerol weight in fermentation	Ethanol weight in fermentation	Fructose_consumption_rate_average	Glucose_consumption_rate_average
0	0.075	101.03	95.897	0	0	0		ND	ND	ND	ND	ND	ND	0.09635	0.322413	0.581237	1.74357	0.779248
24	55.8	92.7474	60.1556	0	5.205	12.2823		1.83433	0.728637	0.511763	0	0.118231	0.278991
32	97.2	85.4408	40.1028	0	10.6429	11.5967		2.23073	0.694988	0.362396	0	0.149095	0.162456
48	122.4	69.4972	0	4.12392	19.7206	17.0986		2.65479	0.852983	0.356222	0.0323623	0.154757	0.134181
72	101.2	49.7089	0	6.80848	22.3887	14.5919		2.0447	0.608182	0.202665	0.0462476	0.152079	0.0991174
96	212.4	26.2222	0	7.03248	23.3759	11.4734		1.77818	0.436268	0.119514	0.0411967	0.136937	0.0672118
Starmerella caucasica
								Figure 2A			Figure 2B						Figure 3
Hours	OD640nm	Glucose g/L	Fructose g/L	Manitol g/L	Glycerol g/L	Ethanol g/L		Sugar_consumption_rate	Fermentation_byproducts_prod_rate	Ethanol_prod_rate	Mannitol yield	Glycerol yield	Ethanol yield	Mann weight in fermentation	Glycerol weight in fermentation	Ethanol weight in fermentation	Fructose_consumption_rate_average	Glucose_consumption_rate_average
0	0.1	93.9307	93.549	0	0	0		ND	ND	ND	ND	ND	ND	0.0870669	0.433292	0.479642	0.922865	0.975978
24	23.8	98.1245	84.7905	0	0.85048	0		0.190198	0.0354367	0	0	0.186315	0
48	66.3	65.7465	36.7828	0	7.0929	17.5206		1.7698	0.512782	0.365013	0	0.0834946	0.206246
72	80.2	23.6602	22.1036	1.33642	8.86692	26.8556		1.96828	0.514707	0.372994	0.00943028	0.0625683	0.189503
92	79.8	0	8.64544	6.69532	8.3706	29.0832		1.94385	0.479881	0.316121	0.0374387	0.0468065	0.162626
YP + 20% GLUCOSE
Wickerhamiella vanderwaltii
								Figure 3	Figure 5
Hours	OD640nm	Glucose g/L	Manitol g/L	Glycerol g/L	Ethanol g/L			Glucose consumption rate	Global byproducts yield
0	0.1	234.669	0	0	0			0.326659	ND
48	18	178.202	0	0	0				0
96	21	156.42	0	0	0				0
144	30	201.247	0	0	6.363				0.190385
192	29.9	187.636	0	0	6.64				0.141178
240	30.5	178.42	0	0	6.421				0.114154
288	30.6	140.591	0	0	0				0
Wickerhamiella drosophilae
								Figure 3	Figure 5
Hours	OD640nm	Glucose g/L	Manitol g/L	Glycerol g/L	Ethanol g/L			Glucose consumption rate	Global byproducts yield
0	0.1	224.076	0	0	0			0.280507	ND
48	29	238.358	0	0	0				0
96	36	229.865	0	0	0				0
144	31	207.146	3.842	0	0				0.226934
192	36	183.377	7.165	0	0				0.176049
240	36	165.8	7.004	0	0				0.120187
288	46	162.502	8.116	0	0				0.131809
336	52	143.823	3.841	0	0				0.0478611
384	50	124.419	0	0	0				0
432	51	102.897	0	0	0				0
Wickerhamiella jalapaonensis
								Figure 3	Figure 5
Hours	OD640nm	Glucose g/L	Manitol g/L	Glycerol g/L	Ethanol g/L			Glucose consumption rate	Global byproducts yield
0	0.1	224.076	0	0	0			0.312952	ND
48	27	229.52	0	0	0				0
96	35	222.813	0	0	0				0
144	28	201.87	0	0	0				0
192	37	185.806	0	0	0				0
240	34	180.57	0	0	0				0
288	39	171.715	0	0	0				0
336	43	147.649	0	0	0				0
384	42	134.108	0	0	0				0
432	39	112.764	0	0	0				0
504	37	66.348	0	0	0				0
Wickerhamiella cacticola
								Figure 3	Figure 5
Hours	OD640nm	Glucose g/L	Manitol g/L	Glycerol g/L	Ethanol g/L			Glucose consumption rate	Global byproducts yield
0	0.1	234.669	0	0	0			0.389268	ND
48	26	237.639	0	0	0				0
96	38	183.441	0	0	0				0
144	31	159.21	0	0	0				0
192	45	163.975	0	0	0				0
240	45	123.498	0	0	0				0
336	48	102.655	0	0	0				0
384	45	85.1898	1.0399	0	0				0.00695683
Wickerhamiella occidentalis
								Figure 3	Figure 5
Hours	OD640nm	Glucose g/L	Manitol g/L	Glycerol g/L	Ethanol g/L			Glucose consumption rate	Global byproducts yield
0	0.1	234.669	0	0	0			0.404895	ND
48	29	228.638	0	0	0				0
96	46	223.836	0	0.0222	0				0.00204933
144	61	219.214	0	0.8902	0				0.0576002
192	56	175.185	0	2.613	0				0.0439279
240	58.3	152.9	0	2.346	0				0.0286906
288	65.7	135.306	0	2.302	0				0.0231676
336	76.4	117.976	0	0.787	0				0.0067442
384	74.5	79.189	0	0.371	0				0.00238616
Wickerhamiella cachassae
								Figure 3	Figure 5
Hours	OD640nm	Glucose g/L	Manitol g/L	Glycerol g/L	Ethanol g/L			Glucose consumption rate	Global byproducts yield
0	0.1	234.669	0	0	0			0.412549	ND
96	35	204.036	0	3.519	5.593				0.297459
144	35	175.839	0	6.356	5.212				0.196635
192	44	153.612	0	8.637	4.351				0.160233
240	41	142.429	0	11.168	3.84				0.162706
288	51	127.425	0	14.37	0				0.133994
336	56	99.209	0	15.781	0				0.1165
384	70	76.25	0	18.206	0				0.114923
Wickerhamiella nectarea
								Figure 3	Figure 5
Hours	OD640nm	Glucose g/L	Manitol g/L	Glycerol g/L	Ethanol g/L			Glucose consumption rate	Global byproducts yield
0	0.071	215.38	0	0	0			0.0502946	ND
48	36	211.304	0	0	0				0
96	43.2	253.7	0	0	0				0
144	47.2	223.106	0	0	0				0
192	58.25	208.649	0	0	0				0
336	64.5	198.481	0	0	0				0
Wickerhamiella azyma
								Figure 3	Figure 5
Hours	OD640nm	Glucose g/L	Manitol g/L	Glycerol g/L	Ethanol g/L			Glucose consumption rate	Global byproducts yield
0	0.075	215.38	0	0	0			0.266577	ND
48	29.7	213.647	0	0	0				0
96	45.2	159.089	0	0	0				0
144	40.6	180.4	0	0	0				0
192	36.75	141.65	0	0	0				0
240	59.5	169	0	0	0				0
336	46	125.81	0	0	0				0
YP + 20% FRUCTOSE
Wickerhamiella vanderwaltii
								Figure 3	Figure 5
Hours	OD640nm	Fructose g/L	Manitol g/L	Glycerol g/L	Ethanol g/L			Fructose consumption rate	Global byproducts yield
0	0.1	199.54	0	0	0			0.350527	ND
48	21.7	172.303	0	3.869	0				0.142051
96	26.6	177.8	0	11.53	7.944				0.895781
144	23.7	131	0	13.569	15.43				0.423098
190	24.7	111.565	0	19.7254	3.8127				0.267556
286	41	99.289	0	30.386	8.01				0.383
Wickerhamiella drosophilae
								Figure 3	Figure 5
Hours	OD640nm	Fructose g/L	Manitol g/L	Glycerol g/L	Ethanol g/L			Fructose consumption rate	Global byproducts yield
0	0.1	199.54	0	0	0			0.459493	ND
48	28	166.25	0	0	0				0
96	35	151.26	6.23	0	0				0.12904
144	29	134.66	19.43	0	0				0.299477
192	32	122.3	39.023	0	0				0.505219
240	29	100.774	58.57	0	0				0.593019
288	30	77.89	73.83	0	0				0.606907
336	40	45.15	70.56	0	0				0.457025
Wickerhamiella jalapaonensis
								Figure 3	Figure 5
Hours	OD640nm	Fructose g/L	Manitol g/L	Glycerol g/L	Ethanol g/L			Fructose consumption rate	Global byproducts yield
0	0.1	208.268	0	0	0			0.279456	ND
48	32	208.32	0	0	0				0
96	38	197.013	0	0	0				0
144	39	185.963	0	0	0				0
192	35	177.41	0	0	0				0
240	35	167.448	0	0	0				0
288	43	152.767	0	0	0				0
336	50	141.731	0	0	0				0
384	48	124.434	0	0	0				0
432	49	106.662	1.982	0	0				0.0195067
504	48	67.422	3.722	3.517	0				0.0513966
Wickerhamiella cacticola
								Figure 3	Figure 5
Hours	OD640nm	Fructose g/L	Manitol g/L	Glycerol g/L	Ethanol g/L			Fructose consumption rate	Global byproducts yield
0	0.1	199.54	0	0	0			0.347984	ND
48	26	144.772	0	0	0				0
96	36	137.21	0	0	0				0
144	40	156.218	0.9365	0	0				0.0216173
192	42	110.756	1.7554	0	0				0.0197717
240	48	99.0722	2.6656	0	0				0.026532
288	51	114.972	9.1469	0	0				0.108161
336	58	82.6172	20.8557	0	0				0.178372
Wickerhamiella occidentalis
								Figure 3	Figure 5
Hours	OD640nm	Fructose g/L	Manitol g/L	Glycerol g/L	Ethanol g/L			Fructose consumption rate	Global byproducts yield
0	0.1	208.268	0	0	0			0.4665	ND
48	22.9	215.08	0	0	0				0
96	39.7	196.149	0	0	0				0
144	48.5	185.679	0	0	0				0
192	55.8	168.187	0	0	0				0
240	58	146.494	3.396	0	0				0.0549746
288	58	117.143	6.099	0	0				0.06693
336	54	83.666	15.726	0	0				0.12621
384	52	29.132	41.049	4.848	0				0.256213
480	54	0	20.195	3.104	0				0.11187
Wickerhamiella cachassae
								Figure 3	Figure 5
Hours	OD640nm	Fructose g/L	Manitol g/L	Glycerol g/L	Ethanol g/L			Fructose consumption rate	Global byproducts yield
0	0.1	208.268	0	0	0			0.838487	ND
48	28	179.375	0	12.87	28.07				1.41695
96	31	143.988	5.965	28.874	29.831				1.00607
144	37	91.232	9.463	38.333	26.001				0.63055
192	42	48.86	11.913	58.251	24.286				0.592505
240	50	7.031	16.136	69.233	18.282				0.515069
336	56	0	16.243	37.915	0				0.26004
Wickerhamiella nectarea
								Figure 3	Figure 5
Hours	OD640nm	Fructose g/L	Manitol g/L	Glycerol g/L	Ethanol g/L			Fructose consumption rate	Global byproducts yield
0	0.068	203.42	0	0	0			0.525577	ND
48	26.6	198.99	0	1.1737	0				0.264944
96	33.6	185.112	1.1393	5.1984	0				0.346171
144	27.2	170.581	7.382	11.449	0				0.573434
192	51	135.386	12.183	16.081	0				0.415439
240	48.25	121.494	17.974	20.622	0				0.471108
336	53.5	26.826	45.198	32.965	0				0.442614
Wickerhamiella azyma
								Figure 3	Figure 5
Hours	OD640nm	Fructose g/L	Manitol g/L	Glycerol g/L	Ethanol g/L			Fructose consumption rate	Global byproducts yield
0	0.068	203.42	0	0	0			0.326391	ND
48	25.9	180.29	0	0	0				0
96	33.2	175.24	0	6.151	0				0.218275
144	31.6	145.338	0	12.562	0				0.21628
192	33.75	140.753	2.79	20.103	0				0.365312
