# Supplementary material for: Extensive remodeling of sugar metabolism through gene loss and horizontal gene transfer in a eukaryotic lineage
Source: BMC Biol. 2024 May 30;22:128. doi: 10.1186/s12915-024-01929-7 (PMC11140947; doi:10.1186/s12915-024-01929-7)
Supplement: Supplementary file 10 — Additional file 10: Table S3. Sugar porter HMM-based search in Wickerhamiella species. The hits obtained for each of the bitscore threshold values (10, 20 and 80) are presented. A BLASTp search against the NCBI database was performed for Wickerhamiella cacticola using the three thresholds to evaluate the number of false positives and false negatives. The threshold that yielded the best results was 20. The best BLASTp hits for relevant Wickerhamiella species (glucophilic without FFZ1 and fructophilic with and without FFZ1) are indicated. [file 12915_2024_1929_MOESM10_ESM.xlsx]

## Sheet: Sugar_porter_results
Supplementary Table S3- Sugar porter HMM-based search in Wickerhamiella species.
The hits obtained for each of the bitscore threshold values (10, 20 and 80) are presented. A BLASTp search against the NCBI database was performed for Wickerhamiella cacticola using the three thresholds to evaluate the number of false positives and false negatives. The threshold that yielded the best results was 20. The best BLASTp hits (search limited to "Saccharomyces") for relevant Wickerhamie…
Bitscore 10							Bitscore 20								Bitscore 80
Proteome	HMM Database	Number of copies	protein code				Proteome	HMM Database	Number of copies	protein code	top hit NCBI (search limited to Saccharomyces)				Proteome	HMM Database	Number of copies	protein code
Wickerhamiella_cacticola_NRRLY-27362.aa	sugar_porter_PF00083.hmm	28	PPIZ01000008.1.g711.t1			Fructophilic FFZ-	Wickerhamiella_cacticola_NRRLY-27362.aa	sugar_porter_PF00083.hmm	17	PPIZ01000008.1.g711.t1	Itr2 (Myo-inositol transporter)				Wickerhamiella_cacticola_NRRLY-27362.aa	sugar_porter_PF00083.hmm	6	PPIZ01000008.1.g711.t1
Wickerhamiella_cacticola_NRRLY-27362.aa	sugar_porter_PF00083.hmm	28	PPIZ01000026.1.g3988.t1				Wickerhamiella_cacticola_NRRLY-27362.aa	sugar_porter_PF00083.hmm	17	PPIZ01000026.1.g3988.t1	Stl1 (Glycerol transport)				Wickerhamiella_cacticola_NRRLY-27362.aa	sugar_porter_PF00083.hmm	6	PPIZ01000026.1.g3988.t1
Wickerhamiella_cacticola_NRRLY-27362.aa	sugar_porter_PF00083.hmm	28	PPIZ01000054.1.g526.t1				Wickerhamiella_cacticola_NRRLY-27362.aa	sugar_porter_PF00083.hmm	17	PPIZ01000054.1.g526.t1	Hxt-like (hexose transporter)				Wickerhamiella_cacticola_NRRLY-27362.aa	sugar_porter_PF00083.hmm	6	PPIZ01000054.1.g526.t1
Wickerhamiella_cacticola_NRRLY-27362.aa	sugar_porter_PF00083.hmm	28	PPIZ01000012.1.g2050.t1				Wickerhamiella_cacticola_NRRLY-27362.aa	sugar_porter_PF00083.hmm	17	PPIZ01000012.1.g2050.t1	Hxt-like (hexose transporter)				Wickerhamiella_cacticola_NRRLY-27362.aa	sugar_porter_PF00083.hmm	6	PPIZ01000012.1.g2050.t1
Wickerhamiella_cacticola_NRRLY-27362.aa	sugar_porter_PF00083.hmm	28	PPIZ01000054.1.g524.t1				Wickerhamiella_cacticola_NRRLY-27362.aa	sugar_porter_PF00083.hmm	17	PPIZ01000054.1.g524.t1	Hxt-like (hexose transporter)				Wickerhamiella_cacticola_NRRLY-27362.aa	sugar_porter_PF00083.hmm	6	PPIZ01000054.1.g524.t1
Wickerhamiella_cacticola_NRRLY-27362.aa	sugar_porter_PF00083.hmm	28	PPIZ01000015.1.g2617.t1				Wickerhamiella_cacticola_NRRLY-27362.aa	sugar_porter_PF00083.hmm	17	PPIZ01000015.1.g2617.t1	Stl1 (Glycerol transport)				Wickerhamiella_cacticola_NRRLY-27362.aa	sugar_porter_PF00083.hmm	6	PPIZ01000015.1.g2617.t1
Wickerhamiella_cacticola_NRRLY-27362.aa	sugar_porter_PF00083.hmm	28	PPIZ01000002.1.g1925.t1				Wickerhamiella_cacticola_NRRLY-27362.aa	sugar_porter_PF00083.hmm	17	PPIZ01000002.1.g1925.t1	Hxt-like (hexose transporter)				Wickerhamiella_spandovensis_PYCC8431.aa	sugar_porter_PF00083.hmm	6	JAKIRT010000006.1.g4539.t1
Wickerhamiella_cacticola_NRRLY-27362.aa	sugar_porter_PF00083.hmm	28	PPIZ01000109.1.g2198.t1				Wickerhamiella_cacticola_NRRLY-27362.aa	sugar_porter_PF00083.hmm	17	PPIZ01000109.1.g2198.t1	Itr1 (Myo-inositol transporter)/Itr2 (Myo-inositol transporter)				Wickerhamiella_spandovensis_PYCC8431.aa	sugar_porter_PF00083.hmm	6	JAKIRT010000002.1.g2357.t1
Wickerhamiella_cacticola_NRRLY-27362.aa	sugar_porter_PF00083.hmm	28	PPIZ01000029.1.g4270.t1				Wickerhamiella_cacticola_NRRLY-27362.aa	sugar_porter_PF00083.hmm	17	PPIZ01000029.1.g4270.t1	Stl1 (Glycerol transport)				Wickerhamiella_spandovensis_PYCC8431.aa	sugar_porter_PF00083.hmm	6	JAKIRT010000057.1.g3937.t1
Wickerhamiella_cacticola_NRRLY-27362.aa	sugar_porter_PF00083.hmm	28	PPIZ01000057.1.g597.t1				Wickerhamiella_cacticola_NRRLY-27362.aa	sugar_porter_PF00083.hmm	17	PPIZ01000057.1.g597.t1	Stl1 (Glycerol transport)				Wickerhamiella_spandovensis_PYCC8431.aa	sugar_porter_PF00083.hmm	6	JAKIRT010000002.1.g2358.t1
Wickerhamiella_cacticola_NRRLY-27362.aa	sugar_porter_PF00083.hmm	28	PPIZ01000006.1.g5572.t1				Wickerhamiella_cacticola_NRRLY-27362.aa	sugar_porter_PF00083.hmm	17	PPIZ01000006.1.g5572.t1	Fsy1 (fructose symporter)				Wickerhamiella_spandovensis_PYCC8431.aa	sugar_porter_PF00083.hmm	6	JAKIRT010000017.1.g790.t1
Wickerhamiella_cacticola_NRRLY-27362.aa	sugar_porter_PF00083.hmm	28	PPIZ01000006.1.g5717.t1				Wickerhamiella_cacticola_NRRLY-27362.aa	sugar_porter_PF00083.hmm	17	PPIZ01000006.1.g5717.t1	Fsy1 (fructose symporter)				Wickerhamiella_spandovensis_PYCC8431.aa	sugar_porter_PF00083.hmm	6	JAKIRT010000008.1.g5017.t1
Wickerhamiella_cacticola_NRRLY-27362.aa	sugar_porter_PF00083.hmm	28	PPIZ01000043.1.g5413.t1				Wickerhamiella_cacticola_NRRLY-27362.aa	sugar_porter_PF00083.hmm	17	PPIZ01000043.1.g5413.t1	Vvs1 (similar to glucose transporter Hgt19)				Wickerhamiella_sergipiensis_PYCC8973.aa	sugar_porter_PF00083.hmm	7	NODE_16_length_141162_cov_35.3.g1582.t1
Wickerhamiella_cacticola_NRRLY-27362.aa	sugar_porter_PF00083.hmm	28	PPIZ01000043.1.g5400.t1				Wickerhamiella_cacticola_NRRLY-27362.aa	sugar_porter_PF00083.hmm	17	PPIZ01000043.1.g5400.t1	Git1 (Glycerophosphodiester and glycerol-3-phosphate transporter)				Wickerhamiella_sergipiensis_PYCC8973.aa	sugar_porter_PF00083.hmm	7	NODE_89_length_29697_cov_104.3.g4478.t1
Wickerhamiella_cacticola_NRRLY-27362.aa	sugar_porter_PF00083.hmm	28	PPIZ01000001.1.g223.t1				Wickerhamiella_cacticola_NRRLY-27362.aa	sugar_porter_PF00083.hmm	17	PPIZ01000001.1.g223.t1	Jen1 (Monocarboxylate transporter)				Wickerhamiella_sergipiensis_PYCC8973.aa	sugar_porter_PF00083.hmm	7	NODE_67_length_48009_cov_39.88.g4042.t1
Wickerhamiella_cacticola_NRRLY-27362.aa	sugar_porter_PF00083.hmm	28	PPIZ01000043.1.g5408.t1				Wickerhamiella_cacticola_NRRLY-27362.aa	sugar_porter_PF00083.hmm	17	PPIZ01000043.1.g5408.t1	Git1 (Glycerophosphodiester and glycerol-3-phosphate transporter)				Wickerhamiella_sergipiensis_PYCC8973.aa	sugar_porter_PF00083.hmm	7	NODE_89_length_29697_cov_104.3.g4479.t1
Wickerhamiella_cacticola_NRRLY-27362.aa	sugar_porter_PF00083.hmm	28	PPIZ01000073.1.g1202.t1				Wickerhamiella_cacticola_NRRLY-27362.aa	sugar_porter_PF00083.hmm	17	PPIZ01000073.1.g1202.t1	Hxt-like (hexose transporter)				Wickerhamiella_sergipiensis_PYCC8973.aa	sugar_porter_PF00083.hmm	7	NODE_71_length_45316_cov_40.20.g4131.t1
Wickerhamiella_cacticola_NRRLY-27362.aa	sugar_porter_PF00083.hmm	28	PPIZ01000004.1.g4501.t1				Wickerhamiella_spandovensis_PYCC8431.aa	sugar_porter_PF00083.hmm	19	JAKIRT010000006.1.g4539.t1					Wickerhamiella_sergipiensis_PYCC8973.aa	sugar_porter_PF00083.hmm	7	NODE_9_length_183552_cov_36.31.g1051.t1
Wickerhamiella_cacticola_NRRLY-27362.aa	sugar_porter_PF00083.hmm	28	PPIZ01000004.1.g4540.t1				Wickerhamiella_spandovensis_PYCC8431.aa	sugar_porter_PF00083.hmm	19	JAKIRT010000002.1.g2357.t1					Wickerhamiella_sergipiensis_PYCC8973.aa	sugar_porter_PF00083.hmm	7	NODE_50_length_73474_cov_43.41.g3465.t1
Wickerhamiella_cacticola_NRRLY-27362.aa	sugar_porter_PF00083.hmm	28	PPIZ01000036.1.g4889.t1				Wickerhamiella_spandovensis_PYCC8431.aa	sugar_porter_PF00083.hmm	19	JAKIRT010000057.1.g3937.t1					Wickerhamiella_osmotolerans_PYCC8359.aa	sugar_porter_PF00083.hmm	4	NODE_6_length_367976_cov_52.07.g1700.t1
Wickerhamiella_cacticola_NRRLY-27362.aa	sugar_porter_PF00083.hmm	28	PPIZ01000035.1.g4815.t1				Wickerhamiella_spandovensis_PYCC8431.aa	sugar_porter_PF00083.hmm	19	JAKIRT010000002.1.g2358.t1					Wickerhamiella_osmotolerans_PYCC8359.aa	sugar_porter_PF00083.hmm	4	NODE_11_length_198718_cov_52.3.g2330.t1
Wickerhamiella_cacticola_NRRLY-27362.aa	sugar_porter_PF00083.hmm	28	PPIZ01000069.1.g1007.t1				Wickerhamiella_spandovensis_PYCC8431.aa	sugar_porter_PF00083.hmm	19	JAKIRT010000017.1.g790.t1					Wickerhamiella_osmotolerans_PYCC8359.aa	sugar_porter_PF00083.hmm	4	NODE_1_length_882428_cov_58.44.g102.t1
Wickerhamiella_cacticola_NRRLY-27362.aa	sugar_porter_PF00083.hmm	28	PPIZ01000029.1.g4251.t1				Wickerhamiella_spandovensis_PYCC8431.aa	sugar_porter_PF00083.hmm	19	JAKIRT010000008.1.g5017.t1					Wickerhamiella_osmotolerans_PYCC8359.aa	sugar_porter_PF00083.hmm	4	NODE_5_length_441282_cov_52.16.g1578.t1
Wickerhamiella_cacticola_NRRLY-27362.aa	sugar_porter_PF00083.hmm	28	PPIZ01000011.1.g1504.t1				Wickerhamiella_spandovensis_PYCC8431.aa	sugar_porter_PF00083.hmm	19	JAKIRT010000004.1.g3717.t1					Wickerhamiella_siamensis_PYCC7069.aa	sugar_porter_PF00083.hmm	4	NODE_8_length_472779_cov_116.9.g2595.t1
Wickerhamiella_cacticola_NRRLY-27362.aa	sugar_porter_PF00083.hmm	28	PPIZ01000013.1.g2206.t1				Wickerhamiella_spandovensis_PYCC8431.aa	sugar_porter_PF00083.hmm	19	JAKIRT010000003.1.g2853.t1					Wickerhamiella_siamensis_PYCC7069.aa	sugar_porter_PF00083.hmm	4	NODE_5_length_577794_cov_119.8.g1916.t1
Wickerhamiella_cacticola_NRRLY-27362.aa	sugar_porter_PF00083.hmm	28	PPIZ01000029.1.g4264.t1				Wickerhamiella_spandovensis_PYCC8431.aa	sugar_porter_PF00083.hmm	19	JAKIRT010000002.1.g2381.t1					Wickerhamiella_siamensis_PYCC7069.aa	sugar_porter_PF00083.hmm	4	NODE_10_length_378468_cov_113..g3073.t1
Wickerhamiella_cacticola_NRRLY-27362.aa	sugar_porter_PF00083.hmm	28	PPIZ01000065.1.g916.t1				Wickerhamiella_spandovensis_PYCC8431.aa	sugar_porter_PF00083.hmm	19	JAKIRT010000003.1.g3146.t1					Wickerhamiella_siamensis_PYCC7069.aa	sugar_porter_PF00083.hmm	4	NODE_7_length_489327_cov_114.4.g2422.t1
Wickerhamiella_cacticola_NRRLY-27362.aa	sugar_porter_PF00083.hmm	28	PPIZ01000032.1.g4705.t1				Wickerhamiella_spandovensis_PYCC8431.aa	sugar_porter_PF00083.hmm	19	JAKIRT010000001.1.g1178.t1					Wickerhamiella_martinezcruziae_PYCC8962.aa	sugar_porter_PF00083.hmm	4	NODE_8_length_348267_cov_62.77.g2034.t1
Wickerhamiella_spandovensis_PYCC8431.aa	sugar_porter_PF00083.hmm	25	JAKIRT010000006.1.g4539.t1				Wickerhamiella_spandovensis_PYCC8431.aa	sugar_porter_PF00083.hmm	19	JAKIRT010000001.1.g1027.t1					Wickerhamiella_martinezcruziae_PYCC8962.aa	sugar_porter_PF00083.hmm	4	NODE_9_length_262356_cov_59.60.g2105.t1
Wickerhamiella_spandovensis_PYCC8431.aa	sugar_porter_PF00083.hmm	25	JAKIRT010000002.1.g2357.t1				Wickerhamiella_spandovensis_PYCC8431.aa	sugar_porter_PF00083.hmm	19	JAKIRT010000052.1.g3838.t1					Wickerhamiella_martinezcruziae_PYCC8962.aa	sugar_porter_PF00083.hmm	4	NODE_1_length_610863_cov_63.80.g239.t1
Wickerhamiella_spandovensis_PYCC8431.aa	sugar_porter_PF00083.hmm	25	JAKIRT010000057.1.g3937.t1				Wickerhamiella_spandovensis_PYCC8431.aa	sugar_porter_PF00083.hmm	19	JAKIRT010000016.1.g713.t1					Wickerhamiella_martinezcruziae_PYCC8962.aa	sugar_porter_PF00083.hmm	4	NODE_32_length_79361_cov_56.96.g4124.t1
Wickerhamiella_spandovensis_PYCC8431.aa	sugar_porter_PF00083.hmm	25	JAKIRT010000002.1.g2358.t1				Wickerhamiella_spandovensis_PYCC8431.aa	sugar_porter_PF00083.hmm	19	JAKIRT010000001.1.g1212.t1					Wickerhamiella_tropicalis_PYCC8360.aa	sugar_porter_PF00083.hmm	4	NODE_3_length_615115_cov_216.0.g941.t1
Wickerhamiella_spandovensis_PYCC8431.aa	sugar_porter_PF00083.hmm	25	JAKIRT010000017.1.g790.t1				Wickerhamiella_spandovensis_PYCC8431.aa	sugar_porter_PF00083.hmm	19	JAKIRT010000002.1.g2099.t1					Wickerhamiella_tropicalis_PYCC8360.aa	sugar_porter_PF00083.hmm	4	NODE_9_length_395836_cov_194.5.g2868.t1
Wickerhamiella_spandovensis_PYCC8431.aa	sugar_porter_PF00083.hmm	25	JAKIRT010000008.1.g5017.t1				Wickerhamiella_spandovensis_PYCC8431.aa	sugar_porter_PF00083.hmm	19	JAKIRT010000003.1.g3128.t1					Wickerhamiella_tropicalis_PYCC8360.aa	sugar_porter_PF00083.hmm	4	NODE_4_length_612026_cov_201.8.g1262.t1
Wickerhamiella_spandovensis_PYCC8431.aa	sugar_porter_PF00083.hmm	25	JAKIRT010000004.1.g3717.t1				Wickerhamiella_spandovensis_PYCC8431.aa	sugar_porter_PF00083.hmm	19	JAKIRT010000003.1.g2786.t1					Wickerhamiella_tropicalis_PYCC8360.aa	sugar_porter_PF00083.hmm	4	NODE_7_length_593108_cov_205.5.g2358.t1
Wickerhamiella_spandovensis_PYCC8431.aa	sugar_porter_PF00083.hmm	25	JAKIRT010000003.1.g2853.t1				Wickerhamiella_spandovensis_PYCC8431.aa	sugar_porter_PF00083.hmm	19	JAKIRT010000025.1.g1750.t1					Wickerhamiella_sorbophila_DS02.aa	sugar_porter_PF00083.hmm	4	NW_020194005.1.g2298.t1
Wickerhamiella_spandovensis_PYCC8431.aa	sugar_porter_PF00083.hmm	25	JAKIRT010000002.1.g2381.t1				Wickerhamiella_sergipiensis_PYCC8973.aa	sugar_porter_PF00083.hmm	20	NODE_16_length_141162_cov_35.3.g1582.t1					Wickerhamiella_sorbophila_DS02.aa	sugar_porter_PF00083.hmm	4	NW_020194005.1.g1885.t1
Wickerhamiella_spandovensis_PYCC8431.aa	sugar_porter_PF00083.hmm	25	JAKIRT010000003.1.g3146.t1				Wickerhamiella_sergipiensis_PYCC8973.aa	sugar_porter_PF00083.hmm	20	NODE_89_length_29697_cov_104.3.g4478.t1					Wickerhamiella_sorbophila_DS02.aa	sugar_porter_PF00083.hmm	4	NW_020194004.1.g4283.t1
Wickerhamiella_spandovensis_PYCC8431.aa	sugar_porter_PF00083.hmm	25	JAKIRT010000001.1.g1178.t1				Wickerhamiella_sergipiensis_PYCC8973.aa	sugar_porter_PF00083.hmm	20	NODE_67_length_48009_cov_39.88.g4042.t1					Wickerhamiella_sorbophila_DS02.aa	sugar_porter_PF00083.hmm	4	NW_020193984.1.g431.t1
Wickerhamiella_spandovensis_PYCC8431.aa	sugar_porter_PF00083.hmm	25	JAKIRT010000001.1.g1027.t1				Wickerhamiella_sergipiensis_PYCC8973.aa	sugar_porter_PF00083.hmm	20	NODE_89_length_29697_cov_104.3.g4479.t1					Wickerhamiella_infanticola_NRRLY-17858.aa	sugar_porter_PF00083.hmm	4	NREI01000003.1.g2718.t1
Wickerhamiella_spandovensis_PYCC8431.aa	sugar_porter_PF00083.hmm	25	JAKIRT010000052.1.g3838.t1				Wickerhamiella_sergipiensis_PYCC8973.aa	sugar_porter_PF00083.hmm	20	NODE_71_length_45316_cov_40.20.g4131.t1					Wickerhamiella_infanticola_NRRLY-17858.aa	sugar_porter_PF00083.hmm	4	NREI01000005.1.g3547.t1
Wickerhamiella_spandovensis_PYCC8431.aa	sugar_porter_PF00083.hmm	25	JAKIRT010000016.1.g713.t1				Wickerhamiella_sergipiensis_PYCC8973.aa	sugar_porter_PF00083.hmm	20	NODE_9_length_183552_cov_36.31.g1051.t1					Wickerhamiella_infanticola_NRRLY-17858.aa	sugar_porter_PF00083.hmm	4	NREI01000013.1.g476.t1
Wickerhamiella_spandovensis_PYCC8431.aa	sugar_porter_PF00083.hmm	25	JAKIRT010000001.1.g1212.t1				Wickerhamiella_sergipiensis_PYCC8973.aa	sugar_porter_PF00083.hmm	20	NODE_50_length_73474_cov_43.41.g3465.t1					Wickerhamiella_infanticola_NRRLY-17858.aa	sugar_porter_PF00083.hmm	4	NREI01000002.1.g2030.t1
Wickerhamiella_spandovensis_PYCC8431.aa	sugar_porter_PF00083.hmm	25	JAKIRT010000002.1.g2099.t1				Wickerhamiella_sergipiensis_PYCC8973.aa	sugar_porter_PF00083.hmm	20	NODE_47_length_76150_cov_35.16.g3332.t1					Wickerhamiella_galacta_NRRLY-17645.aa	sugar_porter_PF00083.hmm	6	PPSZ01002132.1.g3950.t1
Wickerhamiella_spandovensis_PYCC8431.aa	sugar_porter_PF00083.hmm	25	JAKIRT010000003.1.g3128.t1				Wickerhamiella_sergipiensis_PYCC8973.aa	sugar_porter_PF00083.hmm	20	NODE_3_length_238901_cov_34.21.g399.t1					Wickerhamiella_galacta_NRRLY-17645.aa	sugar_porter_PF00083.hmm	6	PPSZ01002086.1.g3334.t1
Wickerhamiella_spandovensis_PYCC8431.aa	sugar_porter_PF00083.hmm	25	JAKIRT010000003.1.g2786.t1				Wickerhamiella_sergipiensis_PYCC8973.aa	sugar_porter_PF00083.hmm	20	NODE_96_length_24129_cov_158.9.g4578.t1					Wickerhamiella_galacta_NRRLY-17645.aa	sugar_porter_PF00083.hmm	6	PPSZ01002123.1.g595.t1
Wickerhamiella_spandovensis_PYCC8431.aa	sugar_porter_PF00083.hmm	25	JAKIRT010000025.1.g1750.t1				Wickerhamiella_sergipiensis_PYCC8973.aa	sugar_porter_PF00083.hmm	20	NODE_3_length_238901_cov_34.21.g331.t1					Wickerhamiella_galacta_NRRLY-17645.aa	sugar_porter_PF00083.hmm	6	PPSZ01002132.1.g3931.t1
Wickerhamiella_spandovensis_PYCC8431.aa	sugar_porter_PF00083.hmm	25	JAKIRT010000004.1.g3534.t1				Wickerhamiella_sergipiensis_PYCC8973.aa	sugar_porter_PF00083.hmm	20	NODE_86_length_31640_cov_41.18.g4438.t1					Wickerhamiella_galacta_NRRLY-17645.aa	sugar_porter_PF00083.hmm	6	PPSZ01002098.1.g2782.t1
Wickerhamiella_spandovensis_PYCC8431.aa	sugar_porter_PF00083.hmm	25	JAKIRT010000037.1.g2678.t1				Wickerhamiella_sergipiensis_PYCC8973.aa	sugar_porter_PF00083.hmm	20	NODE_19_length_135462_cov_41.5.g1830.t1					Wickerhamiella_galacta_NRRLY-17645.aa	sugar_porter_PF00083.hmm	6	PPSZ01002111.1.g1789.t1
Wickerhamiella_spandovensis_PYCC8431.aa	sugar_porter_PF00083.hmm	25	JAKIRT010000006.1.g4533.t1				Wickerhamiella_sergipiensis_PYCC8973.aa	sugar_porter_PF00083.hmm	20	NODE_70_length_45360_cov_35.59.g4112.t1					Wickerhamiella_slavikovae_PYCC8320.aa	sugar_porter_PF00083.hmm	5	NODE_7_length_442123_cov_79.03.g2573.t1
Wickerhamiella_spandovensis_PYCC8431.aa	sugar_porter_PF00083.hmm	25	JAKIRT010000011.1.g201.t1				Wickerhamiella_sergipiensis_PYCC8973.aa	sugar_porter_PF00083.hmm	20	NODE_53_length_68991_cov_38.04.g3591.t1					Wickerhamiella_slavikovae_PYCC8320.aa	sugar_porter_PF00083.hmm	5	NODE_3_length_820049_cov_81.74.g1185.t1
Wickerhamiella_spandovensis_PYCC8431.aa	sugar_porter_PF00083.hmm	25	JAKIRT010000002.1.g2015.t1				Wickerhamiella_sergipiensis_PYCC8973.aa	sugar_porter_PF00083.hmm	20	NODE_53_length_68991_cov_38.04.g3590.t1					Wickerhamiella_slavikovae_PYCC8320.aa	sugar_porter_PF00083.hmm	5	NODE_28_length_72833_cov_76.91.g4126.t1
Wickerhamiella_spandovensis_PYCC8431.aa	sugar_porter_PF00083.hmm	25	JAKIRT010000002.1.g2213.t1				Wickerhamiella_sergipiensis_PYCC8973.aa	sugar_porter_PF00083.hmm	20	NODE_2_length_239632_cov_36.61.g205.t1					Wickerhamiella_slavikovae_PYCC8320.aa	sugar_porter_PF00083.hmm	5	NODE_5_length_707884_cov_85.05.g1915.t1
Wickerhamiella_sergipiensis_PYCC8973.aa	sugar_porter_PF00083.hmm	26	NODE_16_length_141162_cov_35.3.g1582.t1				Wickerhamiella_sergipiensis_PYCC8973.aa	sugar_porter_PF00083.hmm	20	NODE_1_length_379409_cov_35.19.g103.t1					Wickerhamiella_slavikovae_PYCC8320.aa	sugar_porter_PF00083.hmm	5	NODE_28_length_72833_cov_76.91.g4125.t1
Wickerhamiella_sergipiensis_PYCC8973.aa	sugar_porter_PF00083.hmm	26	NODE_89_length_29697_cov_104.3.g4478.t1				Wickerhamiella_sergipiensis_PYCC8973.aa	sugar_porter_PF00083.hmm	20	NODE_57_length_63527_cov_33.84.g3736.t1					Wickerhamiella_hasegawae_JCM12559.aa	sugar_porter_PF00083.hmm	6	NREH01000017.1.g993.t1
Wickerhamiella_sergipiensis_PYCC8973.aa	sugar_porter_PF00083.hmm	26	NODE_67_length_48009_cov_39.88.g4042.t1				Wickerhamiella_sergipiensis_PYCC8973.aa	sugar_porter_PF00083.hmm	20	NODE_105_length_22511_cov_41.7.g4700.t1					Wickerhamiella_hasegawae_JCM12559.aa	sugar_porter_PF00083.hmm	6	NREH01000002.1.g2480.t1
Wickerhamiella_sergipiensis_PYCC8973.aa	sugar_porter_PF00083.hmm	26	NODE_89_length_29697_cov_104.3.g4479.t1				Wickerhamiella_osmotolerans_PYCC8359.aa	sugar_porter_PF00083.hmm	12	NODE_6_length_367976_cov_52.07.g1700.t1					Wickerhamiella_hasegawae_JCM12559.aa	sugar_porter_PF00083.hmm	6	NREH01000020.1.g1614.t1
Wickerhamiella_sergipiensis_PYCC8973.aa	sugar_porter_PF00083.hmm	26	NODE_71_length_45316_cov_40.20.g4131.t1				Wickerhamiella_osmotolerans_PYCC8359.aa	sugar_porter_PF00083.hmm	12	NODE_11_length_198718_cov_52.3.g2330.t1					Wickerhamiella_hasegawae_JCM12559.aa	sugar_porter_PF00083.hmm	6	NREH01000020.1.g1616.t1
Wickerhamiella_sergipiensis_PYCC8973.aa	sugar_porter_PF00083.hmm	26	NODE_9_length_183552_cov_36.31.g1051.t1				Wickerhamiella_osmotolerans_PYCC8359.aa	sugar_porter_PF00083.hmm	12	NODE_1_length_882428_cov_58.44.g102.t1					Wickerhamiella_hasegawae_JCM12559.aa	sugar_porter_PF00083.hmm	6	NREH01000020.1.g1617.t1
Wickerhamiella_sergipiensis_PYCC8973.aa	sugar_porter_PF00083.hmm	26	NODE_50_length_73474_cov_43.41.g3465.t1				Wickerhamiella_osmotolerans_PYCC8359.aa	sugar_porter_PF00083.hmm	12	NODE_5_length_441282_cov_52.16.g1578.t1					Wickerhamiella_hasegawae_JCM12559.aa	sugar_porter_PF00083.hmm	6	NREH01000018.1.g1127.t1
Wickerhamiella_sergipiensis_PYCC8973.aa	sugar_porter_PF00083.hmm	26	NODE_47_length_76150_cov_35.16.g3332.t1				Wickerhamiella_osmotolerans_PYCC8359.aa	sugar_porter_PF00083.hmm	12	NODE_3_length_616809_cov_56.31.g983.t1					Wickerhamiella_kazuoi_PYCC8329.aa	sugar_porter_PF00083.hmm	7	NODE_16_length_67421_cov_78.41.g1345.t1
Wickerhamiella_sergipiensis_PYCC8973.aa	sugar_porter_PF00083.hmm	26	NODE_3_length_238901_cov_34.21.g399.t1				Wickerhamiella_osmotolerans_PYCC8359.aa	sugar_porter_PF00083.hmm	12	NODE_1_length_882428_cov_58.44.g119.t1					Wickerhamiella_kazuoi_PYCC8329.aa	sugar_porter_PF00083.hmm	7	NODE_185_length_12539_cov_110..g2936.t1
Wickerhamiella_sergipiensis_PYCC8973.aa	sugar_porter_PF00083.hmm	26	NODE_96_length_24129_cov_158.9.g4578.t1				Wickerhamiella_osmotolerans_PYCC8359.aa	sugar_porter_PF00083.hmm	12	NODE_1_length_882428_cov_58.44.g15.t1					Wickerhamiella_kazuoi_PYCC8329.aa	sugar_porter_PF00083.hmm	7	NODE_107_length_20066_cov_98.4.g2494.t1
Wickerhamiella_sergipiensis_PYCC8973.aa	sugar_porter_PF00083.hmm	26	NODE_3_length_238901_cov_34.21.g331.t1				Wickerhamiella_osmotolerans_PYCC8359.aa	sugar_porter_PF00083.hmm	12	NODE_20_length_141394_cov_56.2.g3191.t1					Wickerhamiella_kazuoi_PYCC8329.aa	sugar_porter_PF00083.hmm	7	NODE_107_length_20066_cov_98.4.g2495.t1
Wickerhamiella_sergipiensis_PYCC8973.aa	sugar_porter_PF00083.hmm	26	NODE_86_length_31640_cov_41.18.g4438.t1				Wickerhamiella_osmotolerans_PYCC8359.aa	sugar_porter_PF00083.hmm	12	NODE_1_length_882428_cov_58.44.g318.t1					Wickerhamiella_kazuoi_PYCC8329.aa	sugar_porter_PF00083.hmm	7	NODE_75_length_25522_cov_91.33.g2234.t1
Wickerhamiella_sergipiensis_PYCC8973.aa	sugar_porter_PF00083.hmm	26	NODE_19_length_135462_cov_41.5.g1830.t1				Wickerhamiella_osmotolerans_PYCC8359.aa	sugar_porter_PF00083.hmm	12	NODE_22_length_132359_cov_65.8.g3344.t1					Wickerhamiella_kazuoi_PYCC8329.aa	sugar_porter_PF00083.hmm	7	NODE_190_length_12363_cov_61.6.g2961.t1
Wickerhamiella_sergipiensis_PYCC8973.aa	sugar_porter_PF00083.hmm	26	NODE_70_length_45360_cov_35.59.g4112.t1				Wickerhamiella_osmotolerans_PYCC8359.aa	sugar_porter_PF00083.hmm	12	NODE_10_length_216161_cov_48.9.g2300.t1					Wickerhamiella_kazuoi_PYCC8329.aa	sugar_porter_PF00083.hmm	7	NODE_107_length_20066_cov_98.4.g2493.t1
Wickerhamiella_sergipiensis_PYCC8973.aa	sugar_porter_PF00083.hmm	26	NODE_53_length_68991_cov_38.04.g3591.t1				Wickerhamiella_osmotolerans_PYCC8359.aa	sugar_porter_PF00083.hmm	12	NODE_17_length_175219_cov_51.1.g2887.t1					Wickerhamiella_fructicola_PYCC8974.aa	sugar_porter_PF00083.hmm	5	NODE_7_length_346712_cov_42.18.g1834.t1
Wickerhamiella_sergipiensis_PYCC8973.aa	sugar_porter_PF00083.hmm	26	NODE_53_length_68991_cov_38.04.g3590.t1				Wickerhamiella_siamensis_PYCC7069.aa	sugar_porter_PF00083.hmm	13	NODE_8_length_472779_cov_116.9.g2595.t1					Wickerhamiella_fructicola_PYCC8974.aa	sugar_porter_PF00083.hmm	5	NODE_3_length_586499_cov_40.29.g987.t1
Wickerhamiella_sergipiensis_PYCC8973.aa	sugar_porter_PF00083.hmm	26	NODE_2_length_239632_cov_36.61.g205.t1				Wickerhamiella_siamensis_PYCC7069.aa	sugar_porter_PF00083.hmm	13	NODE_5_length_577794_cov_119.8.g1916.t1					Wickerhamiella_fructicola_PYCC8974.aa	sugar_porter_PF00083.hmm	5	NODE_2_length_852954_cov_49.76.g812.t1
Wickerhamiella_sergipiensis_PYCC8973.aa	sugar_porter_PF00083.hmm	26	NODE_1_length_379409_cov_35.19.g103.t1				Wickerhamiella_siamensis_PYCC7069.aa	sugar_porter_PF00083.hmm	13	NODE_10_length_378468_cov_113..g3073.t1					Wickerhamiella_fructicola_PYCC8974.aa	sugar_porter_PF00083.hmm	5	NODE_2_length_852954_cov_49.76.g813.t1
Wickerhamiella_sergipiensis_PYCC8973.aa	sugar_porter_PF00083.hmm	26	NODE_57_length_63527_cov_33.84.g3736.t1				Wickerhamiella_siamensis_PYCC7069.aa	sugar_porter_PF00083.hmm	13	NODE_7_length_489327_cov_114.4.g2422.t1					Wickerhamiella_fructicola_PYCC8974.aa	sugar_porter_PF00083.hmm	5	NODE_37_length_73780_cov_53.64.g4282.t1
Wickerhamiella_sergipiensis_PYCC8973.aa	sugar_porter_PF00083.hmm	26	NODE_105_length_22511_cov_41.7.g4700.t1				Wickerhamiella_siamensis_PYCC7069.aa	sugar_porter_PF00083.hmm	13	NODE_11_length_336206_cov_120..g3329.t1					Wickerhamiella_pararugosa_NRRLY-17089.aa	sugar_porter_PF00083.hmm	4	NREG01000216.1.g1416.t1
Wickerhamiella_sergipiensis_PYCC8973.aa	sugar_porter_PF00083.hmm	26	NODE_4_length_227837_cov_36.32.g446.t1				Wickerhamiella_siamensis_PYCC7069.aa	sugar_porter_PF00083.hmm	13	NODE_9_length_407878_cov_119.7.g2962.t1					Wickerhamiella_pararugosa_NRRLY-17089.aa	sugar_porter_PF00083.hmm	4	NREG01000137.1.g479.t1
Wickerhamiella_sergipiensis_PYCC8973.aa	sugar_porter_PF00083.hmm	26	NODE_21_length_126576_cov_42.9.g2000.t1				Wickerhamiella_siamensis_PYCC7069.aa	sugar_porter_PF00083.hmm	13	NODE_10_length_378468_cov_113..g3092.t1					Wickerhamiella_pararugosa_NRRLY-17089.aa	sugar_porter_PF00083.hmm	4	NREG01000121.1.g325.t1
Wickerhamiella_sergipiensis_PYCC8973.aa	sugar_porter_PF00083.hmm	26	NODE_6_length_201577_cov_35.08.g667.t1				Wickerhamiella_siamensis_PYCC7069.aa	sugar_porter_PF00083.hmm	13	NODE_6_length_515677_cov_114.6.g2248.t1					Wickerhamiella_pararugosa_NRRLY-17089.aa	sugar_porter_PF00083.hmm	4	NREG01000054.1.g3551.t1
Wickerhamiella_sergipiensis_PYCC8973.aa	sugar_porter_PF00083.hmm	26	NODE_28_length_109651_cov_38.4.g2416.t1				Wickerhamiella_siamensis_PYCC7069.aa	sugar_porter_PF00083.hmm	13	NODE_4_length_592907_cov_119.5.g1337.t1					Wickerhamiella_alocasiicola_PYCC8427.aa	sugar_porter_PF00083.hmm	6	NODE_27_length_142069_cov_61.5.g3252.t1
Wickerhamiella_sergipiensis_PYCC8973.aa	sugar_porter_PF00083.hmm	26	NODE_1_length_379409_cov_35.19.g17.t1				Wickerhamiella_siamensis_PYCC7069.aa	sugar_porter_PF00083.hmm	13	NODE_1_length_855404_cov_120.3.g120.t1					Wickerhamiella_alocasiicola_PYCC8427.aa	sugar_porter_PF00083.hmm	6	NODE_19_length_171557_cov_60.0.g2751.t1
Wickerhamiella_sergipiensis_PYCC8973.aa	sugar_porter_PF00083.hmm	26	NODE_64_length_52681_cov_35.51.g3969.t1				Wickerhamiella_siamensis_PYCC7069.aa	sugar_porter_PF00083.hmm	13	NODE_2_length_739914_cov_120.4.g763.t1					Wickerhamiella_alocasiicola_PYCC8427.aa	sugar_porter_PF00083.hmm	6	NODE_40_length_98457_cov_55.58.g3869.t1
Wickerhamiella_osmotolerans_PYCC8359.aa	sugar_porter_PF00083.hmm	22	NODE_6_length_367976_cov_52.07.g1700.t1				Wickerhamiella_siamensis_PYCC7069.aa	sugar_porter_PF00083.hmm	13	NODE_13_length_239349_cov_112..g3611.t1					Wickerhamiella_alocasiicola_PYCC8427.aa	sugar_porter_PF00083.hmm	6	NODE_103_length_15715_cov_69.7.g5243.t1
Wickerhamiella_osmotolerans_PYCC8359.aa	sugar_porter_PF00083.hmm	22	NODE_11_length_198718_cov_52.3.g2330.t1				Wickerhamiella_siamensis_PYCC7069.aa	sugar_porter_PF00083.hmm	13	NODE_14_length_228500_cov_122..g3694.t1					Wickerhamiella_alocasiicola_PYCC8427.aa	sugar_porter_PF00083.hmm	6	NODE_41_length_98262_cov_55.62.g3913.t1
Wickerhamiella_osmotolerans_PYCC8359.aa	sugar_porter_PF00083.hmm	22	NODE_1_length_882428_cov_58.44.g102.t1				Wickerhamiella_martinezcruziae_PYCC8962.aa	sugar_porter_PF00083.hmm	13	NODE_8_length_348267_cov_62.77.g2034.t1					Wickerhamiella_alocasiicola_PYCC8427.aa	sugar_porter_PF00083.hmm	6	NODE_23_length_148951_cov_56.9.g3024.t1
Wickerhamiella_osmotolerans_PYCC8359.aa	sugar_porter_PF00083.hmm	22	NODE_5_length_441282_cov_52.16.g1578.t1				Wickerhamiella_martinezcruziae_PYCC8962.aa	sugar_porter_PF00083.hmm	13	NODE_9_length_262356_cov_59.60.g2105.t1					Wickerhamiella_vanderwaltii_PYCC3671.aa	sugar_porter_PF00083.hmm	6	JAKIRX010000007.1.g4554.t1
Wickerhamiella_osmotolerans_PYCC8359.aa	sugar_porter_PF00083.hmm	22	NODE_3_length_616809_cov_56.31.g983.t1				Wickerhamiella_martinezcruziae_PYCC8962.aa	sugar_porter_PF00083.hmm	13	NODE_1_length_610863_cov_63.80.g239.t1					Wickerhamiella_vanderwaltii_PYCC3671.aa	sugar_porter_PF00083.hmm	6	JAKIRX010000087.1.g4753.t1
Wickerhamiella_osmotolerans_PYCC8359.aa	sugar_porter_PF00083.hmm	22	NODE_1_length_882428_cov_58.44.g119.t1				Wickerhamiella_martinezcruziae_PYCC8962.aa	sugar_porter_PF00083.hmm	13	NODE_32_length_79361_cov_56.96.g4124.t1					Wickerhamiella_vanderwaltii_PYCC3671.aa	sugar_porter_PF00083.hmm	6	JAKIRX010000002.1.g2189.t1
Wickerhamiella_osmotolerans_PYCC8359.aa	sugar_porter_PF00083.hmm	22	NODE_1_length_882428_cov_58.44.g15.t1				Wickerhamiella_martinezcruziae_PYCC8962.aa	sugar_porter_PF00083.hmm	13	NODE_10_length_262300_cov_62.5.g2273.t1					Wickerhamiella_vanderwaltii_PYCC3671.aa	sugar_porter_PF00083.hmm	6	JAKIRX010000041.1.g2979.t1
Wickerhamiella_osmotolerans_PYCC8359.aa	sugar_porter_PF00083.hmm	22	NODE_20_length_141394_cov_56.2.g3191.t1				Wickerhamiella_martinezcruziae_PYCC8962.aa	sugar_porter_PF00083.hmm	13	NODE_1_length_610863_cov_63.80.g258.t1					Wickerhamiella_vanderwaltii_PYCC3671.aa	sugar_porter_PF00083.hmm	6	JAKIRX010000033.1.g2495.t1
Wickerhamiella_osmotolerans_PYCC8359.aa	sugar_porter_PF00083.hmm	22	NODE_1_length_882428_cov_58.44.g318.t1				Wickerhamiella_martinezcruziae_PYCC8962.aa	sugar_porter_PF00083.hmm	13	NODE_19_length_155533_cov_60.4.g3230.t1					Wickerhamiella_vanderwaltii_PYCC3671.aa	sugar_porter_PF00083.hmm	6	JAKIRX010000032.1.g2429.t1
Wickerhamiella_osmotolerans_PYCC8359.aa	sugar_porter_PF00083.hmm	22	NODE_22_length_132359_cov_65.8.g3344.t1				Wickerhamiella_martinezcruziae_PYCC8962.aa	sugar_porter_PF00083.hmm	13	NODE_3_length_556066_cov_61.63.g660.t1					Wickerhamiella_drosophilae_PYCC8328.aa	sugar_porter_PF00083.hmm	5	NODE_63_length_53185_cov_222.9.g3912.t1
Wickerhamiella_osmotolerans_PYCC8359.aa	sugar_porter_PF00083.hmm	22	NODE_10_length_216161_cov_48.9.g2300.t1				Wickerhamiella_martinezcruziae_PYCC8962.aa	sugar_porter_PF00083.hmm	13	NODE_30_length_120095_cov_61.5.g4013.t1					Wickerhamiella_drosophilae_PYCC8328.aa	sugar_porter_PF00083.hmm	5	NODE_1_length_460443_cov_189.0.g100.t1
Wickerhamiella_osmotolerans_PYCC8359.aa	sugar_porter_PF00083.hmm	22	NODE_17_length_175219_cov_51.1.g2887.t1				Wickerhamiella_martinezcruziae_PYCC8962.aa	sugar_porter_PF00083.hmm	13	NODE_22_length_151788_cov_60.9.g3454.t1					Wickerhamiella_drosophilae_PYCC8328.aa	sugar_porter_PF00083.hmm	5	NODE_83_length_34773_cov_225.6.g4356.t1
Wickerhamiella_osmotolerans_PYCC8359.aa	sugar_porter_PF00083.hmm	22	NODE_16_length_178320_cov_51.9.g2884.t1				Wickerhamiella_martinezcruziae_PYCC8962.aa	sugar_porter_PF00083.hmm	13	NODE_21_length_153816_cov_61.1.g3412.t1					Wickerhamiella_drosophilae_PYCC8328.aa	sugar_porter_PF00083.hmm	5	NODE_87_length_33705_cov_225.6.g4422.t1
Wickerhamiella_osmotolerans_PYCC8359.aa	sugar_porter_PF00083.hmm	22	NODE_44_length_33126_cov_75.63.g4209.t1				Wickerhamiella_martinezcruziae_PYCC8962.aa	sugar_porter_PF00083.hmm	13	NODE_9_length_262356_cov_59.60.g2191.t1					Wickerhamiella_drosophilae_PYCC8328.aa	sugar_porter_PF00083.hmm	5	NODE_35_length_90242_cov_196.3.g2858.t1
Wickerhamiella_osmotolerans_PYCC8359.aa	sugar_porter_PF00083.hmm	22	NODE_3_length_616809_cov_56.31.g949.t1				Wickerhamiella_martinezcruziae_PYCC8962.aa	sugar_porter_PF00083.hmm	13	NODE_18_length_163908_cov_63.8.g3110.t1					Wickerhamiella_jalapaonensis_PYCC8424.aa	sugar_porter_PF00083.hmm	7	NODE_51_length_65138_cov_73.31.g4004.t1
Wickerhamiella_osmotolerans_PYCC8359.aa	sugar_porter_PF00083.hmm	22	NODE_44_length_33126_cov_75.63.g4208.t1				Wickerhamiella_tropicalis_PYCC8360.aa	sugar_porter_PF00083.hmm	13	NODE_3_length_615115_cov_216.0.g941.t1					Wickerhamiella_jalapaonensis_PYCC8424.aa	sugar_porter_PF00083.hmm	7	NODE_2_length_414926_cov_106.6.g570.t1
Wickerhamiella_osmotolerans_PYCC8359.aa	sugar_porter_PF00083.hmm	22	NODE_30_length_84396_cov_65.99.g3798.t1				Wickerhamiella_tropicalis_PYCC8360.aa	sugar_porter_PF00083.hmm	13	NODE_9_length_395836_cov_194.5.g2868.t1					Wickerhamiella_jalapaonensis_PYCC8424.aa	sugar_porter_PF00083.hmm	7	NODE_47_length_68240_cov_136.0.g3840.t1
Wickerhamiella_osmotolerans_PYCC8359.aa	sugar_porter_PF00083.hmm	22	NODE_18_length_157960_cov_57.5.g3027.t1				Wickerhamiella_tropicalis_PYCC8360.aa	sugar_porter_PF00083.hmm	13	NODE_4_length_612026_cov_201.8.g1262.t1					Wickerhamiella_jalapaonensis_PYCC8424.aa	sugar_porter_PF00083.hmm	7	NODE_45_length_68660_cov_119.9.g3767.t1
Wickerhamiella_osmotolerans_PYCC8359.aa	sugar_porter_PF00083.hmm	22	NODE_18_length_157960_cov_57.5.g3029.t1				Wickerhamiella_tropicalis_PYCC8360.aa	sugar_porter_PF00083.hmm	13	NODE_7_length_593108_cov_205.5.g2358.t1					Wickerhamiella_jalapaonensis_PYCC8424.aa	sugar_porter_PF00083.hmm	7	NODE_91_length_17475_cov_143.9.g4694.t1
Wickerhamiella_osmotolerans_PYCC8359.aa	sugar_porter_PF00083.hmm	22	NODE_23_length_120643_cov_61.3.g3414.t1				Wickerhamiella_tropicalis_PYCC8360.aa	sugar_porter_PF00083.hmm	13	NODE_4_length_612026_cov_201.8.g1281.t1					Wickerhamiella_jalapaonensis_PYCC8424.aa	sugar_porter_PF00083.hmm	7	NODE_71_length_34894_cov_125.0.g4445.t1
Wickerhamiella_osmotolerans_PYCC8359.aa	sugar_porter_PF00083.hmm	22	NODE_1_length_882428_cov_58.44.g114.t1				Wickerhamiella_tropicalis_PYCC8360.aa	sugar_porter_PF00083.hmm	13	NODE_1_length_674704_cov_204.0.g148.t1					Wickerhamiella_jalapaonensis_PYCC8424.aa	sugar_porter_PF00083.hmm	7	NODE_4_length_322729_cov_125.0.g868.t1
Wickerhamiella_osmotolerans_PYCC8359.aa	sugar_porter_PF00083.hmm	22	NODE_10_length_216161_cov_48.9.g2217.t1				Wickerhamiella_tropicalis_PYCC8360.aa	sugar_porter_PF00083.hmm	13	NODE_10_length_371256_cov_201..g3026.t1					Wickerhamiella_nakhonpathomensis_PYCC8914.aa	sugar_porter_PF00083.hmm	6	NODE_5_length_413662_cov_204.2.g1664.t1
Wickerhamiella_siamensis_PYCC7069.aa	sugar_porter_PF00083.hmm	24	NODE_8_length_472779_cov_116.9.g2595.t1				Wickerhamiella_tropicalis_PYCC8360.aa	sugar_porter_PF00083.hmm	13	NODE_9_length_395836_cov_194.5.g2830.t1					Wickerhamiella_nakhonpathomensis_PYCC8914.aa	sugar_porter_PF00083.hmm	6	NODE_1_length_929900_cov_202.3.g285.t1
Wickerhamiella_siamensis_PYCC7069.aa	sugar_porter_PF00083.hmm	24	NODE_5_length_577794_cov_119.8.g1916.t1				Wickerhamiella_tropicalis_PYCC8360.aa	sugar_porter_PF00083.hmm	13	NODE_2_length_651080_cov_204.6.g564.t1					Wickerhamiella_nakhonpathomensis_PYCC8914.aa	sugar_porter_PF00083.hmm	6	NODE_2_length_660383_cov_199.3.g891.t1
Wickerhamiella_siamensis_PYCC7069.aa	sugar_porter_PF00083.hmm	24	NODE_10_length_378468_cov_113..g3073.t1				Wickerhamiella_tropicalis_PYCC8360.aa	sugar_porter_PF00083.hmm	13	NODE_6_length_594130_cov_209.6.g1992.t1					Wickerhamiella_nakhonpathomensis_PYCC8914.aa	sugar_porter_PF00083.hmm	6	NODE_7_length_376571_cov_202.6.g1984.t1
Wickerhamiella_siamensis_PYCC7069.aa	sugar_porter_PF00083.hmm	24	NODE_7_length_489327_cov_114.4.g2422.t1				Wickerhamiella_tropicalis_PYCC8360.aa	sugar_porter_PF00083.hmm	13	NODE_8_length_503413_cov_195.8.g2448.t1					Wickerhamiella_nakhonpathomensis_PYCC8914.aa	sugar_porter_PF00083.hmm	6	NODE_2_length_660383_cov_199.3.g890.t1
Wickerhamiella_siamensis_PYCC7069.aa	sugar_porter_PF00083.hmm	24	NODE_11_length_336206_cov_120..g3329.t1				Wickerhamiella_tropicalis_PYCC8360.aa	sugar_porter_PF00083.hmm	13	NODE_31_length_32290_cov_205.7.g4443.t1					Wickerhamiella_nakhonpathomensis_PYCC8914.aa	sugar_porter_PF00083.hmm	6	NODE_9_length_327449_cov_199.1.g2367.t1
Wickerhamiella_siamensis_PYCC7069.aa	sugar_porter_PF00083.hmm	24	NODE_9_length_407878_cov_119.7.g2962.t1				Wickerhamiella_tropicalis_PYCC8360.aa	sugar_porter_PF00083.hmm	13	NODE_8_length_503413_cov_195.8.g2678.t1					Wickerhamiella_occidentalis_NRRLY-27364.aa	sugar_porter_PF00083.hmm	6	NREE01000002.1.g2210.t1
Wickerhamiella_siamensis_PYCC7069.aa	sugar_porter_PF00083.hmm	24	NODE_10_length_378468_cov_113..g3092.t1				Wickerhamiella_sorbophila_DS02.aa	sugar_porter_PF00083.hmm	13	NW_020194005.1.g2298.t1					Wickerhamiella_occidentalis_NRRLY-27364.aa	sugar_porter_PF00083.hmm	6	NREE01000025.1.g1760.t1
Wickerhamiella_siamensis_PYCC7069.aa	sugar_porter_PF00083.hmm	24	NODE_6_length_515677_cov_114.6.g2248.t1				Wickerhamiella_sorbophila_DS02.aa	sugar_porter_PF00083.hmm	13	NW_020194005.1.g1885.t1					Wickerhamiella_occidentalis_NRRLY-27364.aa	sugar_porter_PF00083.hmm	6	NREE01000003.1.g2974.t1
Wickerhamiella_siamensis_PYCC7069.aa	sugar_porter_PF00083.hmm	24	NODE_4_length_592907_cov_119.5.g1337.t1				Wickerhamiella_sorbophila_DS02.aa	sugar_porter_PF00083.hmm	13	NW_020194004.1.g4283.t1					Wickerhamiella_occidentalis_NRRLY-27364.aa	sugar_porter_PF00083.hmm	6	NREE01000029.1.g2006.t1
Wickerhamiella_siamensis_PYCC7069.aa	sugar_porter_PF00083.hmm	24	NODE_1_length_855404_cov_120.3.g120.t1				Wickerhamiella_sorbophila_DS02.aa	sugar_porter_PF00083.hmm	13	NW_020193984.1.g431.t1					Wickerhamiella_occidentalis_NRRLY-27364.aa	sugar_porter_PF00083.hmm	6	NREE01000029.1.g2005.t1
Wickerhamiella_siamensis_PYCC7069.aa	sugar_porter_PF00083.hmm	24	NODE_2_length_739914_cov_120.4.g763.t1				Wickerhamiella_sorbophila_DS02.aa	sugar_porter_PF00083.hmm	13	NW_020194004.1.g3742.t1					Wickerhamiella_occidentalis_NRRLY-27364.aa	sugar_porter_PF00083.hmm	6	NREE01000010.1.g75.t1
Wickerhamiella_siamensis_PYCC7069.aa	sugar_porter_PF00083.hmm	24	NODE_13_length_239349_cov_112..g3611.t1				Wickerhamiella_sorbophila_DS02.aa	sugar_porter_PF00083.hmm	13	NW_020194005.1.g1902.t1					Wickerhamiella_lipophila_PYCC6398.aa	sugar_porter_PF00083.hmm	6	NODE_4_length_571282_cov_80.30.g1341.t1
Wickerhamiella_siamensis_PYCC7069.aa	sugar_porter_PF00083.hmm	24	NODE_14_length_228500_cov_122..g3694.t1				Wickerhamiella_sorbophila_DS02.aa	sugar_porter_PF00083.hmm	13	NW_020193984.1.g128.t1					Wickerhamiella_lipophila_PYCC6398.aa	sugar_porter_PF00083.hmm	6	NODE_20_length_173012_cov_67.4.g3694.t1
Wickerhamiella_siamensis_PYCC7069.aa	sugar_porter_PF00083.hmm	24	NODE_8_length_472779_cov_116.9.g2544.t1				Wickerhamiella_sorbophila_DS02.aa	sugar_porter_PF00083.hmm	13	NW_020193984.1.g1310.t1					Wickerhamiella_lipophila_PYCC6398.aa	sugar_porter_PF00083.hmm	6	NODE_35_length_51881_cov_71.04.g4493.t1
Wickerhamiella_siamensis_PYCC7069.aa	sugar_porter_PF00083.hmm	24	NODE_8_length_472779_cov_116.9.g2533.t1				Wickerhamiella_sorbophila_DS02.aa	sugar_porter_PF00083.hmm	13	NW_020193984.1.g708.t1					Wickerhamiella_lipophila_PYCC6398.aa	sugar_porter_PF00083.hmm	6	NODE_35_length_51881_cov_71.04.g4492.t1
Wickerhamiella_siamensis_PYCC7069.aa	sugar_porter_PF00083.hmm	24	NODE_1_length_855404_cov_120.3.g322.t1				Wickerhamiella_sorbophila_DS02.aa	sugar_porter_PF00083.hmm	13	NW_020194005.1.g2638.t1					Wickerhamiella_lipophila_PYCC6398.aa	sugar_porter_PF00083.hmm	6	NODE_1_length_763504_cov_79.86.g279.t1
Wickerhamiella_siamensis_PYCC7069.aa	sugar_porter_PF00083.hmm	24	NODE_12_length_262477_cov_121..g3457.t1				Wickerhamiella_sorbophila_DS02.aa	sugar_porter_PF00083.hmm	13	NW_020194004.1.g3477.t1					Wickerhamiella_lipophila_PYCC6398.aa	sugar_porter_PF00083.hmm	6	NODE_10_length_286310_cov_75.0.g2374.t1
Wickerhamiella_siamensis_PYCC7069.aa	sugar_porter_PF00083.hmm	24	NODE_9_length_407878_cov_119.7.g2927.t1				Wickerhamiella_sorbophila_DS02.aa	sugar_porter_PF00083.hmm	13	NW_020194005.1.g2975.t1					Wickerhamiella_australiensis_PYCC6407.aa	sugar_porter_PF00083.hmm	6	NODE_7_length_232892_cov_75.08.g1342.t1
Wickerhamiella_siamensis_PYCC7069.aa	sugar_porter_PF00083.hmm	24	NODE_10_length_378468_cov_113..g3086.t1				Wickerhamiella_sorbophila_DS02.aa	sugar_porter_PF00083.hmm	13	NW_020194004.1.g3256.t1					Wickerhamiella_australiensis_PYCC6407.aa	sugar_porter_PF00083.hmm	6	NODE_3_length_387214_cov_83.77.g627.t1
Wickerhamiella_siamensis_PYCC7069.aa	sugar_porter_PF00083.hmm	24	NODE_12_length_262477_cov_121..g3455.t1				Wickerhamiella_infanticola_NRRLY-17858.aa	sugar_porter_PF00083.hmm	13	NREI01000003.1.g2718.t1					Wickerhamiella_australiensis_PYCC6407.aa	sugar_porter_PF00083.hmm	6	NODE_3_length_387214_cov_83.77.g746.t1
Wickerhamiella_siamensis_PYCC7069.aa	sugar_porter_PF00083.hmm	24	NODE_1_length_855404_cov_120.3.g321.t1				Wickerhamiella_infanticola_NRRLY-17858.aa	sugar_porter_PF00083.hmm	13	NREI01000005.1.g3547.t1					Wickerhamiella_australiensis_PYCC6407.aa	sugar_porter_PF00083.hmm	6	NODE_12_length_179660_cov_47.9.g1871.t1
Wickerhamiella_siamensis_PYCC7069.aa	sugar_porter_PF00083.hmm	24	NODE_12_length_262477_cov_121..g3458.t1				Wickerhamiella_infanticola_NRRLY-17858.aa	sugar_porter_PF00083.hmm	13	NREI01000013.1.g476.t1					Wickerhamiella_australiensis_PYCC6407.aa	sugar_porter_PF00083.hmm	6	NODE_3_length_387214_cov_83.77.g747.t1
Wickerhamiella_siamensis_PYCC7069.aa	sugar_porter_PF00083.hmm	24	NODE_8_length_472779_cov_116.9.g2618.t1				Wickerhamiella_infanticola_NRRLY-17858.aa	sugar_porter_PF00083.hmm	13	NREI01000002.1.g2030.t1					Wickerhamiella_australiensis_PYCC6407.aa	sugar_porter_PF00083.hmm	6	NODE_56_length_67884_cov_38.26.g4283.t1
Wickerhamiella_siamensis_PYCC7069.aa	sugar_porter_PF00083.hmm	24	NODE_19_length_114575_cov_114..g4101.t1				Wickerhamiella_infanticola_NRRLY-17858.aa	sugar_porter_PF00083.hmm	13	NREI01000001.1.g1165.t1					Wickerhamiella_cachassae_PYCC8972.aa	sugar_porter_PF00083.hmm	6	NODE_7_length_485696_cov_61.67.g2598.t1
Wickerhamiella_martinezcruziae_PYCC8962.aa	sugar_porter_PF00083.hmm	21	NODE_8_length_348267_cov_62.77.g2034.t1				Wickerhamiella_infanticola_NRRLY-17858.aa	sugar_porter_PF00083.hmm	13	NREI01000005.1.g3565.t1					Wickerhamiella_cachassae_PYCC8972.aa	sugar_porter_PF00083.hmm	6	NODE_5_length_536027_cov_60.12.g2017.t1
Wickerhamiella_martinezcruziae_PYCC8962.aa	sugar_porter_PF00083.hmm	21	NODE_9_length_262356_cov_59.60.g2105.t1				Wickerhamiella_infanticola_NRRLY-17858.aa	sugar_porter_PF00083.hmm	13	NREI01000002.1.g2336.t1					Wickerhamiella_cachassae_PYCC8972.aa	sugar_porter_PF00083.hmm	6	NODE_15_length_216338_cov_56.5.g4284.t1
Wickerhamiella_martinezcruziae_PYCC8962.aa	sugar_porter_PF00083.hmm	21	NODE_1_length_610863_cov_63.80.g239.t1				Wickerhamiella_infanticola_NRRLY-17858.aa	sugar_porter_PF00083.hmm	13	NREI01000004.1.g3322.t1					Wickerhamiella_cachassae_PYCC8972.aa	sugar_porter_PF00083.hmm	6	NODE_1_length_1239776_cov_60.5.g379.t1
Wickerhamiella_martinezcruziae_PYCC8962.aa	sugar_porter_PF00083.hmm	21	NODE_32_length_79361_cov_56.96.g4124.t1				Wickerhamiella_infanticola_NRRLY-17858.aa	sugar_porter_PF00083.hmm	13	NREI01000006.1.g3834.t1					Wickerhamiella_cachassae_PYCC8972.aa	sugar_porter_PF00083.hmm	6	NODE_15_length_216338_cov_56.5.g4285.t1
Wickerhamiella_martinezcruziae_PYCC8962.aa	sugar_porter_PF00083.hmm	21	NODE_10_length_262300_cov_62.5.g2273.t1				Wickerhamiella_infanticola_NRRLY-17858.aa	sugar_porter_PF00083.hmm	13	NREI01000012.1.g352.t1					Wickerhamiella_cachassae_PYCC8972.aa	sugar_porter_PF00083.hmm	6	NODE_11_length_379390_cov_58.0.g3602.t1
Wickerhamiella_martinezcruziae_PYCC8962.aa	sugar_porter_PF00083.hmm	21	NODE_1_length_610863_cov_63.80.g258.t1				Wickerhamiella_infanticola_NRRLY-17858.aa	sugar_porter_PF00083.hmm	13	NREI01000001.1.g1433.t1					Wickerhamiella_nectarea_PYCC8436.aa	sugar_porter_PF00083.hmm	5	NODE_19_length_111632_cov_45.8.g4096.t1
Wickerhamiella_martinezcruziae_PYCC8962.aa	sugar_porter_PF00083.hmm	21	NODE_19_length_155533_cov_60.4.g3230.t1				Wickerhamiella_infanticola_NRRLY-17858.aa	sugar_porter_PF00083.hmm	13	NREI01000010.1.g50.t1					Wickerhamiella_nectarea_PYCC8436.aa	sugar_porter_PF00083.hmm	5	NODE_11_length_215917_cov_51.5.g3292.t1
Wickerhamiella_martinezcruziae_PYCC8962.aa	sugar_porter_PF00083.hmm	21	NODE_3_length_556066_cov_61.63.g660.t1				Wickerhamiella_infanticola_NRRLY-17858.aa	sugar_porter_PF00083.hmm	13	NREI01000001.1.g1655.t1					Wickerhamiella_nectarea_PYCC8436.aa	sugar_porter_PF00083.hmm	5	NODE_1_length_915353_cov_42.64.g259.t1
Wickerhamiella_martinezcruziae_PYCC8962.aa	sugar_porter_PF00083.hmm	21	NODE_30_length_120095_cov_61.5.g4013.t1			Glucophilic FFZ-	Wickerhamiella_galacta_NRRLY-17645.aa	sugar_porter_PF00083.hmm	16	PPSZ01002132.1.g3950.t1	Itr2 (Myo-inositol transporter)				Wickerhamiella_nectarea_PYCC8436.aa	sugar_porter_PF00083.hmm	5	NODE_2_length_869588_cov_54.12.g970.t1
Wickerhamiella_martinezcruziae_PYCC8962.aa	sugar_porter_PF00083.hmm	21	NODE_22_length_151788_cov_60.9.g3454.t1				Wickerhamiella_galacta_NRRLY-17645.aa	sugar_porter_PF00083.hmm	16	PPSZ01002086.1.g3334.t1	Hxt-like (hexose transporter)				Wickerhamiella_nectarea_PYCC8436.aa	sugar_porter_PF00083.hmm	5	NODE_2_length_869588_cov_54.12.g969.t1
Wickerhamiella_martinezcruziae_PYCC8962.aa	sugar_porter_PF00083.hmm	21	NODE_21_length_153816_cov_61.1.g3412.t1				Wickerhamiella_galacta_NRRLY-17645.aa	sugar_porter_PF00083.hmm	16	PPSZ01002123.1.g595.t1	Stl1 (Glycerol transport)				Wickerhamiella_parazyma_PYCC8426.aa	sugar_porter_PF00083.hmm	6	NODE_14_length_125261_cov_87.8.g1379.t1
Wickerhamiella_martinezcruziae_PYCC8962.aa	sugar_porter_PF00083.hmm	21	NODE_9_length_262356_cov_59.60.g2191.t1				Wickerhamiella_galacta_NRRLY-17645.aa	sugar_porter_PF00083.hmm	16	PPSZ01002132.1.g3931.t1	Stl1 (Glycerol transport)				Wickerhamiella_parazyma_PYCC8426.aa	sugar_porter_PF00083.hmm	6	NODE_28_length_104274_cov_102..g2278.t1
Wickerhamiella_martinezcruziae_PYCC8962.aa	sugar_porter_PF00083.hmm	21	NODE_18_length_163908_cov_63.8.g3110.t1				Wickerhamiella_galacta_NRRLY-17645.aa	sugar_porter_PF00083.hmm	16	PPSZ01002098.1.g2782.t1	Hxt-like (hexose transporter)				Wickerhamiella_parazyma_PYCC8426.aa	sugar_porter_PF00083.hmm	6	NODE_56_length_62269_cov_74.25.g3534.t1
Wickerhamiella_martinezcruziae_PYCC8962.aa	sugar_porter_PF00083.hmm	21	NODE_9_length_262356_cov_59.60.g2177.t1				Wickerhamiella_galacta_NRRLY-17645.aa	sugar_porter_PF00083.hmm	16	PPSZ01002111.1.g1789.t1	Stl1 (Glycerol transport)				Wickerhamiella_parazyma_PYCC8426.aa	sugar_porter_PF00083.hmm	6	NODE_56_length_62269_cov_74.25.g3536.t1
Wickerhamiella_martinezcruziae_PYCC8962.aa	sugar_porter_PF00083.hmm	21	NODE_8_length_348267_cov_62.77.g2024.t1				Wickerhamiella_galacta_NRRLY-17645.aa	sugar_porter_PF00083.hmm	16	PPSZ01002134.1.g3102.t1	Stl1 (Glycerol transport)				Wickerhamiella_parazyma_PYCC8426.aa	sugar_porter_PF00083.hmm	6	NODE_56_length_62269_cov_74.25.g3535.t1
Wickerhamiella_martinezcruziae_PYCC8962.aa	sugar_porter_PF00083.hmm	21	NODE_7_length_376669_cov_60.96.g1863.t1				Wickerhamiella_galacta_NRRLY-17645.aa	sugar_porter_PF00083.hmm	16	PPSZ01002133.1.g3559.t1	Hxt-like (hexose transporter)				Wickerhamiella_parazyma_PYCC8426.aa	sugar_porter_PF00083.hmm	6	NODE_56_length_62269_cov_74.25.g3537.t1
Wickerhamiella_martinezcruziae_PYCC8962.aa	sugar_porter_PF00083.hmm	21	NODE_3_length_556066_cov_61.63.g873.t1				Wickerhamiella_galacta_NRRLY-17645.aa	sugar_porter_PF00083.hmm	16	PPSZ01002110.1.g1841.t1	Pic2 (Copper ion and inorganic phosphate transporter)				Wickerhamiella_azymoides_PYCC8994.aa	sugar_porter_PF00083.hmm	5	NODE_4_length_505975_cov_31.08.g1339.t1
Wickerhamiella_martinezcruziae_PYCC8962.aa	sugar_porter_PF00083.hmm	21	NODE_7_length_376669_cov_60.96.g1861.t1				Wickerhamiella_galacta_NRRLY-17645.aa	sugar_porter_PF00083.hmm	16	PPSZ01002113.1.g1726.t1	Itr1 (Myo-inositol transporter)/Itr2 (Myo-inositol transporter)				Wickerhamiella_azymoides_PYCC8994.aa	sugar_porter_PF00083.hmm	5	NODE_3_length_544458_cov_32.51.g1061.t1
Wickerhamiella_martinezcruziae_PYCC8962.aa	sugar_porter_PF00083.hmm	21	NODE_3_length_556066_cov_61.63.g872.t1				Wickerhamiella_galacta_NRRLY-17645.aa	sugar_porter_PF00083.hmm	16	PPSZ01002137.1.g1285.t1	Stl1 (Glycerol transport)				Wickerhamiella_azymoides_PYCC8994.aa	sugar_porter_PF00083.hmm	5	NODE_8_length_379953_cov_30.71.g2182.t1
Wickerhamiella_martinezcruziae_PYCC8962.aa	sugar_porter_PF00083.hmm	21	NODE_1_length_610863_cov_63.80.g252.t1				Wickerhamiella_galacta_NRRLY-17645.aa	sugar_porter_PF00083.hmm	16	PPSZ01002082.1.g3425.t1	Fsy1 (fructose symporter)				Wickerhamiella_azymoides_PYCC8994.aa	sugar_porter_PF00083.hmm	5	NODE_2_length_613727_cov_32.77.g630.t1
Wickerhamiella_martinezcruziae_PYCC8962.aa	sugar_porter_PF00083.hmm	21	NODE_15_length_192228_cov_62.2.g2863.t1				Wickerhamiella_galacta_NRRLY-17645.aa	sugar_porter_PF00083.hmm	16	PPSZ01002106.1.g2283.t1	Vvs1 (similar to glucose transporter Hgt19)				Wickerhamiella_azymoides_PYCC8994.aa	sugar_porter_PF00083.hmm	5	NODE_3_length_544458_cov_32.51.g1062.t1
Wickerhamiella_tropicalis_PYCC8360.aa	sugar_porter_PF00083.hmm	20	NODE_3_length_615115_cov_216.0.g941.t1				Wickerhamiella_galacta_NRRLY-17645.aa	sugar_porter_PF00083.hmm	16	PPSZ01002135.1.g2748.t1	Git1 (Glycerophosphodiester and glycerol-3-phosphate transporter)				Wickerhamiella_azyma_PYCC8333.aa	sugar_porter_PF00083.hmm	6	NODE_6_length_460470_cov_125.1.g2055.t1
Wickerhamiella_tropicalis_PYCC8360.aa	sugar_porter_PF00083.hmm	20	NODE_9_length_395836_cov_194.5.g2868.t1				Wickerhamiella_galacta_NRRLY-17645.aa	sugar_porter_PF00083.hmm	16	PPSZ01002109.1.g1895.t1	Jen1 (Monocarboxylate transporter)				Wickerhamiella_azyma_PYCC8333.aa	sugar_porter_PF00083.hmm	6	NODE_26_length_94344_cov_117.9.g4693.t1
Wickerhamiella_tropicalis_PYCC8360.aa	sugar_porter_PF00083.hmm	20	NODE_4_length_612026_cov_201.8.g1262.t1				Wickerhamiella_galacta_NRRLY-17645.aa	sugar_porter_PF00083.hmm	16	PPSZ01002137.1.g1165.t1	Git1 (Glycerophosphodiester and glycerol-3-phosphate transporter)				Wickerhamiella_azyma_PYCC8333.aa	sugar_porter_PF00083.hmm	6	NODE_8_length_346791_cov_258.6.g2595.t1
Wickerhamiella_tropicalis_PYCC8360.aa	sugar_porter_PF00083.hmm	20	NODE_7_length_593108_cov_205.5.g2358.t1			Glucophilic FFZ-	Wickerhamiella_slavikovae_PYCC8320.aa	sugar_porter_PF00083.hmm	12	NODE_7_length_442123_cov_79.03.g2573.t1	Itr2 (Myo-inositol transporter)				Wickerhamiella_azyma_PYCC8333.aa	sugar_porter_PF00083.hmm	6	NODE_24_length_115474_cov_126..g4590.t1
Wickerhamiella_tropicalis_PYCC8360.aa	sugar_porter_PF00083.hmm	20	NODE_4_length_612026_cov_201.8.g1281.t1				Wickerhamiella_slavikovae_PYCC8320.aa	sugar_porter_PF00083.hmm	12	NODE_3_length_820049_cov_81.74.g1185.t1	Stl1 (Glycerol transport)				Wickerhamiella_azyma_PYCC8333.aa	sugar_porter_PF00083.hmm	6	NODE_26_length_94344_cov_117.9.g4694.t1
Wickerhamiella_tropicalis_PYCC8360.aa	sugar_porter_PF00083.hmm	20	NODE_1_length_674704_cov_204.0.g148.t1				Wickerhamiella_slavikovae_PYCC8320.aa	sugar_porter_PF00083.hmm	12	NODE_28_length_72833_cov_76.91.g4126.t1	Hxt-like (hexose transporter)				Wickerhamiella_azyma_PYCC8333.aa	sugar_porter_PF00083.hmm	6	NODE_2_length_982054_cov_118.0.g795.t1
Wickerhamiella_tropicalis_PYCC8360.aa	sugar_porter_PF00083.hmm	20	NODE_10_length_371256_cov_201..g3026.t1				Wickerhamiella_slavikovae_PYCC8320.aa	sugar_porter_PF00083.hmm	12	NODE_5_length_707884_cov_85.05.g1915.t1	Stl1 (Glycerol transport)				Wickerhamiella_versatilis_JCM5958.aa	sugar_porter_PF00083.hmm	7	BCJV01000001.1.g849.t1
Wickerhamiella_tropicalis_PYCC8360.aa	sugar_porter_PF00083.hmm	20	NODE_9_length_395836_cov_194.5.g2830.t1				Wickerhamiella_slavikovae_PYCC8320.aa	sugar_porter_PF00083.hmm	12	NODE_28_length_72833_cov_76.91.g4125.t1	Hxt-like (hexose transporter)				Wickerhamiella_versatilis_JCM5958.aa	sugar_porter_PF00083.hmm	7	BCJV01000001.1.g2197.t1
Wickerhamiella_tropicalis_PYCC8360.aa	sugar_porter_PF00083.hmm	20	NODE_2_length_651080_cov_204.6.g564.t1				Wickerhamiella_slavikovae_PYCC8320.aa	sugar_porter_PF00083.hmm	12	NODE_39_length_27592_cov_88.05.g4358.t1	Hxt-like (hexose transporter)				Wickerhamiella_versatilis_JCM5958.aa	sugar_porter_PF00083.hmm	7	BCJV01000002.1.g3195.t1
Wickerhamiella_tropicalis_PYCC8360.aa	sugar_porter_PF00083.hmm	20	NODE_6_length_594130_cov_209.6.g1992.t1				Wickerhamiella_slavikovae_PYCC8320.aa	sugar_porter_PF00083.hmm	12	NODE_9_length_342928_cov_84.33.g2904.t1	Itr2 (Myo-inositol transporter)/Fsy1 (fructose symporter)				Wickerhamiella_versatilis_JCM5958.aa	sugar_porter_PF00083.hmm	7	BCJV01000001.1.g1917.t1
Wickerhamiella_tropicalis_PYCC8360.aa	sugar_porter_PF00083.hmm	20	NODE_8_length_503413_cov_195.8.g2448.t1				Wickerhamiella_slavikovae_PYCC8320.aa	sugar_porter_PF00083.hmm	12	NODE_9_length_342928_cov_84.33.g2905.t1	Fsy1 (fructose symporter)				Wickerhamiella_versatilis_JCM5958.aa	sugar_porter_PF00083.hmm	7	BCJV01000002.1.g3378.t1
Wickerhamiella_tropicalis_PYCC8360.aa	sugar_porter_PF00083.hmm	20	NODE_31_length_32290_cov_205.7.g4443.t1				Wickerhamiella_slavikovae_PYCC8320.aa	sugar_porter_PF00083.hmm	12	NODE_1_length_1025205_cov_82.4.g191.t1	Vvs1 (similar to glucose transporter Hgt19)				Wickerhamiella_versatilis_JCM5958.aa	sugar_porter_PF00083.hmm	7	BCJV01000002.1.g3379.t1
Wickerhamiella_tropicalis_PYCC8360.aa	sugar_porter_PF00083.hmm	20	NODE_8_length_503413_cov_195.8.g2678.t1				Wickerhamiella_slavikovae_PYCC8320.aa	sugar_porter_PF00083.hmm	12	NODE_11_length_211469_cov_84.7.g3194.t1	Jen1 (Monocarboxylate transporter)				Wickerhamiella_versatilis_JCM5958.aa	sugar_porter_PF00083.hmm	7	BCJV01000003.1.g4121.t1
Wickerhamiella_tropicalis_PYCC8360.aa	sugar_porter_PF00083.hmm	20	NODE_15_length_171664_cov_210..g3734.t1				Wickerhamiella_slavikovae_PYCC8320.aa	sugar_porter_PF00083.hmm	12	NODE_27_length_76822_cov_65.74.g4092.t1	Git1 (Glycerophosphodiester and glycerol-3-phosphate transporter)				Wickerhamiella_domercqiae_PYCC3067.aa	sugar_porter_PF00083.hmm	6	PEOA01000130.1.g3303.t1
Wickerhamiella_tropicalis_PYCC8360.aa	sugar_porter_PF00083.hmm	20	NODE_1_length_674704_cov_204.0.g112.t1				Wickerhamiella_slavikovae_PYCC8320.aa	sugar_porter_PF00083.hmm	12	NODE_27_length_76822_cov_65.74.g4094.t1	Git1 (Glycerophosphodiester and glycerol-3-phosphate transporter)				Wickerhamiella_domercqiae_PYCC3067.aa	sugar_porter_PF00083.hmm	6	PEOA01000125.1.g2871.t1
Wickerhamiella_tropicalis_PYCC8360.aa	sugar_porter_PF00083.hmm	20	NODE_11_length_248031_cov_194..g3183.t1			Glucophilic FFZ-	Wickerhamiella_hasegawae_JCM12559.aa	sugar_porter_PF00083.hmm	21	NREH01000017.1.g993.t1	Itr2 (Myo-inositol transporter)				Wickerhamiella_domercqiae_PYCC3067.aa	sugar_porter_PF00083.hmm	6	PEOA01000122.1.g3164.t1
Wickerhamiella_tropicalis_PYCC8360.aa	sugar_porter_PF00083.hmm	20	NODE_4_length_612026_cov_201.8.g1275.t1				Wickerhamiella_hasegawae_JCM12559.aa	sugar_porter_PF00083.hmm	21	NREH01000002.1.g2480.t1	Stl1 (Glycerol transport)				Wickerhamiella_domercqiae_PYCC3067.aa	sugar_porter_PF00083.hmm	6	PEOA01000080.1.g2634.t1
Wickerhamiella_tropicalis_PYCC8360.aa	sugar_porter_PF00083.hmm	20	NODE_7_length_593108_cov_205.5.g2225.t1				Wickerhamiella_hasegawae_JCM12559.aa	sugar_porter_PF00083.hmm	21	NREH01000020.1.g1614.t1	Hxt-like (hexose transporter)				Wickerhamiella_domercqiae_PYCC3067.aa	sugar_porter_PF00083.hmm	6	PEOA01000110.1.g1638.t1
Wickerhamiella_tropicalis_PYCC8360.aa	sugar_porter_PF00083.hmm	20	NODE_11_length_248031_cov_194..g3180.t1				Wickerhamiella_hasegawae_JCM12559.aa	sugar_porter_PF00083.hmm	21	NREH01000020.1.g1616.t1	Hxt-like (hexose transporter)				Wickerhamiella_domercqiae_PYCC3067.aa	sugar_porter_PF00083.hmm	6	PEOA01000121.1.g3092.t1
Wickerhamiella_tropicalis_PYCC8360.aa	sugar_porter_PF00083.hmm	20	NODE_7_length_593108_cov_205.5.g2226.t1				Wickerhamiella_hasegawae_JCM12559.aa	sugar_porter_PF00083.hmm	21	NREH01000020.1.g1617.t1	Hxt-like (hexose transporter)				Wickerhamiella_domercqiae_JCM9478.aa	sugar_porter_PF00083.hmm	2	BCGM01000003.1.g4315.t1
Wickerhamiella_sorbophila_DS02.aa	sugar_porter_PF00083.hmm	21	NW_020194005.1.g2298.t1				Wickerhamiella_hasegawae_JCM12559.aa	sugar_porter_PF00083.hmm	21	NREH01000018.1.g1127.t1	Stl1 (Glycerol transport)				Wickerhamiella_domercqiae_JCM9478.aa	sugar_porter_PF00083.hmm	2	BCGM01000003.1.g3526.t1
Wickerhamiella_sorbophila_DS02.aa	sugar_porter_PF00083.hmm	21	NW_020194005.1.g1885.t1				Wickerhamiella_hasegawae_JCM12559.aa	sugar_porter_PF00083.hmm	21	NREH01000007.1.g4808.t1	Stl1 (Glycerol transport)				Wickerhamiella_bombiphila_PYCC8430.aa	sugar_porter_PF00083.hmm	5	NODE_1_length_991170_cov_50.57.g213.t1
Wickerhamiella_sorbophila_DS02.aa	sugar_porter_PF00083.hmm	21	NW_020194004.1.g4283.t1				Wickerhamiella_hasegawae_JCM12559.aa	sugar_porter_PF00083.hmm	21	NREH01000007.1.g4807.t1	Stl1 (Glycerol transport)				Wickerhamiella_bombiphila_PYCC8430.aa	sugar_porter_PF00083.hmm	5	NODE_21_length_134317_cov_55.0.g3317.t1
Wickerhamiella_sorbophila_DS02.aa	sugar_porter_PF00083.hmm	21	NW_020193984.1.g431.t1				Wickerhamiella_hasegawae_JCM12559.aa	sugar_porter_PF00083.hmm	21	NREH01000002.1.g2483.t1	Itr2 (Myo-inositol transporter)				Wickerhamiella_bombiphila_PYCC8430.aa	sugar_porter_PF00083.hmm	5	NODE_22_length_129885_cov_51.3.g3369.t1
Wickerhamiella_sorbophila_DS02.aa	sugar_porter_PF00083.hmm	21	NW_020194004.1.g3742.t1				Wickerhamiella_hasegawae_JCM12559.aa	sugar_porter_PF00083.hmm	21	NREH01000024.1.g1942.t1	Fsy1 (fructose symporter)				Wickerhamiella_bombiphila_PYCC8430.aa	sugar_porter_PF00083.hmm	5	NODE_7_length_329317_cov_49.75.g1786.t1
Wickerhamiella_sorbophila_DS02.aa	sugar_porter_PF00083.hmm	21	NW_020194005.1.g1902.t1				Wickerhamiella_hasegawae_JCM12559.aa	sugar_porter_PF00083.hmm	21	NREH01000024.1.g1944.t1	Fsy1 (fructose symporter)				Wickerhamiella_bombiphila_PYCC8430.aa	sugar_porter_PF00083.hmm	5	NODE_1_length_991170_cov_50.57.g30.t1
Wickerhamiella_sorbophila_DS02.aa	sugar_porter_PF00083.hmm	21	NW_020193984.1.g128.t1				Wickerhamiella_hasegawae_JCM12559.aa	sugar_porter_PF00083.hmm	21	NREH01000024.1.g1943.t1	Fsy1 (fructose symporter)				Wickerhamiella_kurtzmanii_PYCC8437.aa	sugar_porter_PF00083.hmm	9	NODE_89_length_29454_cov_45.62.g4742.t1
Wickerhamiella_sorbophila_DS02.aa	sugar_porter_PF00083.hmm	21	NW_020193984.1.g1310.t1				Wickerhamiella_hasegawae_JCM12559.aa	sugar_porter_PF00083.hmm	21	NREH01000002.1.g2592.t1	Vvs1 (similar to glucose transporter Hgt19)				Wickerhamiella_kurtzmanii_PYCC8437.aa	sugar_porter_PF00083.hmm	9	NODE_61_length_60519_cov_46.92.g4198.t1
Wickerhamiella_sorbophila_DS02.aa	sugar_porter_PF00083.hmm	21	NW_020193984.1.g708.t1				Wickerhamiella_hasegawae_JCM12559.aa	sugar_porter_PF00083.hmm	21	NREH01000003.1.g3305.t1	Git1 (Glycerophosphodiester and glycerol-3-phosphate transporter)				Wickerhamiella_kurtzmanii_PYCC8437.aa	sugar_porter_PF00083.hmm	9	NODE_30_length_117291_cov_49.3.g2983.t1
Wickerhamiella_sorbophila_DS02.aa	sugar_porter_PF00083.hmm	21	NW_020194005.1.g2638.t1				Wickerhamiella_hasegawae_JCM12559.aa	sugar_porter_PF00083.hmm	21	NREH01000001.1.g1464.t1	Jen1 (Monocarboxylate transporter)				Wickerhamiella_kurtzmanii_PYCC8437.aa	sugar_porter_PF00083.hmm	9	NODE_61_length_60519_cov_46.92.g4199.t1
Wickerhamiella_sorbophila_DS02.aa	sugar_porter_PF00083.hmm	21	NW_020194004.1.g3477.t1				Wickerhamiella_hasegawae_JCM12559.aa	sugar_porter_PF00083.hmm	21	NREH01000076.1.g4674.t1	Jen1 (Monocarboxylate transporter)				Wickerhamiella_kurtzmanii_PYCC8437.aa	sugar_porter_PF00083.hmm	9	NODE_75_length_39812_cov_56.20.g4541.t1
Wickerhamiella_sorbophila_DS02.aa	sugar_porter_PF00083.hmm	21	NW_020194005.1.g2975.t1				Wickerhamiella_hasegawae_JCM12559.aa	sugar_porter_PF00083.hmm	21	NREH01000066.1.g4453.t1	Jen1 (Monocarboxylate transporter)				Wickerhamiella_kurtzmanii_PYCC8437.aa	sugar_porter_PF00083.hmm	9	NODE_10_length_222604_cov_46.2.g1388.t1
Wickerhamiella_sorbophila_DS02.aa	sugar_porter_PF00083.hmm	21	NW_020194004.1.g3256.t1				Wickerhamiella_hasegawae_JCM12559.aa	sugar_porter_PF00083.hmm	21	NREH01000074.1.g4670.t1	Jen1 (Monocarboxylate transporter)				Wickerhamiella_kurtzmanii_PYCC8437.aa	sugar_porter_PF00083.hmm	9	NODE_61_length_60519_cov_46.92.g4200.t1
Wickerhamiella_sorbophila_DS02.aa	sugar_porter_PF00083.hmm	21	NW_020194005.1.g2960.t1				Wickerhamiella_hasegawae_JCM12559.aa	sugar_porter_PF00083.hmm	21	NREH01000011.1.g278.t1	no significant hit				Wickerhamiella_kurtzmanii_PYCC8437.aa	sugar_porter_PF00083.hmm	9	NODE_10_length_222604_cov_46.2.g1403.t1
Wickerhamiella_sorbophila_DS02.aa	sugar_porter_PF00083.hmm	21	NW_020193984.1.g297.t1				Wickerhamiella_hasegawae_JCM12559.aa	sugar_porter_PF00083.hmm	21	NREH01000001.1.g1462.t1	Jen1 (Monocarboxylate transporter)				Wickerhamiella_kurtzmanii_PYCC8437.aa	sugar_porter_PF00083.hmm	9	NODE_23_length_139369_cov_46.2.g2577.t1
Wickerhamiella_sorbophila_DS02.aa	sugar_porter_PF00083.hmm	21	NW_020194004.1.g3777.t1				Wickerhamiella_hasegawae_JCM12559.aa	sugar_porter_PF00083.hmm	21	NREH01000003.1.g3351.t1	Git1 (Glycerophosphodiester and glycerol-3-phosphate transporter)				Wickerhamiella_dianesei_PYCC8330.aa	sugar_porter_PF00083.hmm	9	NODE_2_length_420303_cov_80.45.g426.t1
Wickerhamiella_sorbophila_DS02.aa	sugar_porter_PF00083.hmm	21	NW_020194005.1.g2841.t1			Glucophilic FFZ-	Wickerhamiella_kazuoi_PYCC8329.aa	sugar_porter_PF00083.hmm	15	NODE_16_length_67421_cov_78.41.g1345.t1	Itr2 (Myo-inositol transporter)				Wickerhamiella_dianesei_PYCC8330.aa	sugar_porter_PF00083.hmm	9	NODE_18_length_204622_cov_94.0.g2599.t1
Wickerhamiella_sorbophila_DS02.aa	sugar_porter_PF00083.hmm	21	NW_020194005.1.g2839.t1				Wickerhamiella_kazuoi_PYCC8329.aa	sugar_porter_PF00083.hmm	15	NODE_185_length_12539_cov_110..g2936.t1	Stl1 (Glycerol transport)				Wickerhamiella_dianesei_PYCC8330.aa	sugar_porter_PF00083.hmm	9	NODE_14_length_234985_cov_107..g2133.t1
Wickerhamiella_sorbophila_DS02.aa	sugar_porter_PF00083.hmm	21	NW_020194005.1.g1896.t1				Wickerhamiella_kazuoi_PYCC8329.aa	sugar_porter_PF00083.hmm	15	NODE_107_length_20066_cov_98.4.g2494.t1	Hxt-like (hexose transporter)				Wickerhamiella_dianesei_PYCC8330.aa	sugar_porter_PF00083.hmm	9	NODE_33_length_99148_cov_113.1.g3831.t1
Wickerhamiella_sorbophila_DS02.aa	sugar_porter_PF00083.hmm	21	NW_020193984.1.g299.t1				Wickerhamiella_kazuoi_PYCC8329.aa	sugar_porter_PF00083.hmm	15	NODE_107_length_20066_cov_98.4.g2495.t1	Hxt-like (hexose transporter)				Wickerhamiella_dianesei_PYCC8330.aa	sugar_porter_PF00083.hmm	9	NODE_14_length_234985_cov_107..g2132.t1
Wickerhamiella_sorbophila_DS02.aa	sugar_porter_PF00083.hmm	21	NW_020193984.1.g298.t1				Wickerhamiella_kazuoi_PYCC8329.aa	sugar_porter_PF00083.hmm	15	NODE_75_length_25522_cov_91.33.g2234.t1	Hxt-like (hexose transporter)				Wickerhamiella_dianesei_PYCC8330.aa	sugar_porter_PF00083.hmm	9	NODE_6_length_349592_cov_95.96.g1052.t1
Wickerhamiella_infanticola_NRRLY-17858.aa	sugar_porter_PF00083.hmm	22	NREI01000003.1.g2718.t1				Wickerhamiella_kazuoi_PYCC8329.aa	sugar_porter_PF00083.hmm	15	NODE_190_length_12363_cov_61.6.g2961.t1	Stl1 (Glycerol transport)				Wickerhamiella_dianesei_PYCC8330.aa	sugar_porter_PF00083.hmm	9	NODE_14_length_234985_cov_107..g2131.t1
Wickerhamiella_infanticola_NRRLY-17858.aa	sugar_porter_PF00083.hmm	22	NREI01000005.1.g3547.t1				Wickerhamiella_kazuoi_PYCC8329.aa	sugar_porter_PF00083.hmm	15	NODE_107_length_20066_cov_98.4.g2493.t1	Hxt-like (hexose transporter)				Wickerhamiella_dianesei_PYCC8330.aa	sugar_porter_PF00083.hmm	9	NODE_18_length_204622_cov_94.0.g2615.t1
Wickerhamiella_infanticola_NRRLY-17858.aa	sugar_porter_PF00083.hmm	22	NREI01000013.1.g476.t1				Wickerhamiella_kazuoi_PYCC8329.aa	sugar_porter_PF00083.hmm	15	NODE_86_length_22195_cov_99.50.g2315.t1	Hxt-like (hexose transporter)				Wickerhamiella_dianesei_PYCC8330.aa	sugar_porter_PF00083.hmm	9	NODE_16_length_217067_cov_105..g2415.t1
Wickerhamiella_infanticola_NRRLY-17858.aa	sugar_porter_PF00083.hmm	22	NREI01000002.1.g2030.t1				Wickerhamiella_kazuoi_PYCC8329.aa	sugar_porter_PF00083.hmm	15	NODE_270_length_8258_cov_73.57.g3230.t1	Hxt-like (hexose transporter)				Wickerhamiella_dianesei_PYCC8330.aa	sugar_porter_PF00083.hmm	9	NODE_21_length_168863_cov_37.7.g2867.t1
Wickerhamiella_infanticola_NRRLY-17858.aa	sugar_porter_PF00083.hmm	22	NREI01000001.1.g1165.t1				Wickerhamiella_kazuoi_PYCC8329.aa	sugar_porter_PF00083.hmm	15	NODE_7_length_138689_cov_37.84.g890.t1	Fsy1 (fructose symporter)				Wickerhamiella_dianesei_PYCC8330.aa	sugar_porter_PF00083.hmm	9	NODE_6_length_362205_cov_41.80.g1247.t1
Wickerhamiella_infanticola_NRRLY-17858.aa	sugar_porter_PF00083.hmm	22	NREI01000005.1.g3565.t1				Wickerhamiella_kazuoi_PYCC8329.aa	sugar_porter_PF00083.hmm	15	NODE_31_length_44753_cov_76.08.g1654.t1	Vvs1 (similar to glucose transporter Hgt19)				Wickerhamiella_dianesei_PYCC8330.aa	sugar_porter_PF00083.hmm	9	NODE_29_length_121845_cov_48.4.g3552.t1
Wickerhamiella_infanticola_NRRLY-17858.aa	sugar_porter_PF00083.hmm	22	NREI01000002.1.g2336.t1				Wickerhamiella_kazuoi_PYCC8329.aa	sugar_porter_PF00083.hmm	15	NODE_275_length_8117_cov_108.8.g3246.t1	Git1 (Glycerophosphodiester and glycerol-3-phosphate transporter)				Wickerhamiella_dianesei_PYCC8330.aa	sugar_porter_PF00083.hmm	9	NODE_31_length_99148_cov_50.50.g3646.t1
Wickerhamiella_infanticola_NRRLY-17858.aa	sugar_porter_PF00083.hmm	22	NREI01000004.1.g3322.t1				Wickerhamiella_kazuoi_PYCC8329.aa	sugar_porter_PF00083.hmm	15	NODE_351_length_5645_cov_109.9.g3406.t1	Hxt-like (hexose transporter)				Wickerhamiella_dianesei_PYCC8330.aa	sugar_porter_PF00083.hmm	9	NODE_29_length_121845_cov_48.4.g3553.t1
Wickerhamiella_infanticola_NRRLY-17858.aa	sugar_porter_PF00083.hmm	22	NREI01000006.1.g3834.t1				Wickerhamiella_kazuoi_PYCC8329.aa	sugar_porter_PF00083.hmm	15	NODE_14_length_82740_cov_46.05.g1295.t1	Jen1 (Monocarboxylate transporter)				Wickerhamiella_dianesei_PYCC8330.aa	sugar_porter_PF00083.hmm	9	NODE_4_length_398368_cov_46.47.g757.t1
Wickerhamiella_infanticola_NRRLY-17858.aa	sugar_porter_PF00083.hmm	22	NREI01000012.1.g352.t1				Wickerhamiella_kazuoi_PYCC8329.aa	sugar_porter_PF00083.hmm	15	NODE_9_length_126350_cov_44.41.g1066.t1	Git1 (Glycerophosphodiester and glycerol-3-phosphate transporter)				Wickerhamiella_dianesei_PYCC8330.aa	sugar_porter_PF00083.hmm	9	NODE_29_length_121845_cov_48.4.g3554.t1
Wickerhamiella_infanticola_NRRLY-17858.aa	sugar_porter_PF00083.hmm	22	NREI01000001.1.g1433.t1				Wickerhamiella_fructicola_PYCC8974.aa	sugar_porter_PF00083.hmm	15	NODE_7_length_346712_cov_42.18.g1834.t1					Wickerhamiella_dianesei_PYCC8330.aa	sugar_porter_PF00083.hmm	9	NODE_6_length_362205_cov_41.80.g1263.t1
Wickerhamiella_infanticola_NRRLY-17858.aa	sugar_porter_PF00083.hmm	22	NREI01000010.1.g50.t1				Wickerhamiella_fructicola_PYCC8974.aa	sugar_porter_PF00083.hmm	15	NODE_3_length_586499_cov_40.29.g987.t1					Wickerhamiella_dianesei_PYCC8330.aa	sugar_porter_PF00083.hmm	9	NODE_1_length_555297_cov_44.73.g203.t1
Wickerhamiella_infanticola_NRRLY-17858.aa	sugar_porter_PF00083.hmm	22	NREI01000001.1.g1655.t1				Wickerhamiella_fructicola_PYCC8974.aa	sugar_porter_PF00083.hmm	15	NODE_2_length_852954_cov_49.76.g812.t1					Starmerella gropengiesseri_NRRLY-17142.aa	sugar_porter_PF00083.hmm	6	NREB01000531.1.g2949.t1
Wickerhamiella_infanticola_NRRLY-17858.aa	sugar_porter_PF00083.hmm	22	NREI01000010.1.g65.t1				Wickerhamiella_fructicola_PYCC8974.aa	sugar_porter_PF00083.hmm	15	NODE_2_length_852954_cov_49.76.g813.t1					Starmerella gropengiesseri_NRRLY-17142.aa	sugar_porter_PF00083.hmm	6	NREB01000360.1.g2448.t1
Wickerhamiella_infanticola_NRRLY-17858.aa	sugar_porter_PF00083.hmm	22	NREI01000001.1.g1130.t1				Wickerhamiella_fructicola_PYCC8974.aa	sugar_porter_PF00083.hmm	15	NODE_37_length_73780_cov_53.64.g4282.t1					Starmerella gropengiesseri_NRRLY-17142.aa	sugar_porter_PF00083.hmm	6	NREB01001550.1.g940.t1
Wickerhamiella_infanticola_NRRLY-17858.aa	sugar_porter_PF00083.hmm	22	NREI01000002.1.g2164.t1				Wickerhamiella_fructicola_PYCC8974.aa	sugar_porter_PF00083.hmm	15	NODE_3_length_586499_cov_40.29.g1005.t1					Starmerella gropengiesseri_NRRLY-17142.aa	sugar_porter_PF00083.hmm	6	NREB01000360.1.g2449.t1
Wickerhamiella_infanticola_NRRLY-17858.aa	sugar_porter_PF00083.hmm	22	NREI01000002.1.g2165.t1				Wickerhamiella_fructicola_PYCC8974.aa	sugar_porter_PF00083.hmm	15	NODE_1_length_914110_cov_49.03.g394.t1					Starmerella gropengiesseri_NRRLY-17142.aa	sugar_porter_PF00083.hmm	6	NREB01000006.1.g3376.t1
Wickerhamiella_infanticola_NRRLY-17858.aa	sugar_porter_PF00083.hmm	22	NREI01000002.1.g2162.t1				Wickerhamiella_fructicola_PYCC8974.aa	sugar_porter_PF00083.hmm	15	NODE_20_length_159310_cov_48.9.g3378.t1					Starmerella gropengiesseri_NRRLY-17142.aa	sugar_porter_PF00083.hmm	6	NREB01000338.1.g2359.t1
Wickerhamiella_infanticola_NRRLY-17858.aa	sugar_porter_PF00083.hmm	22	NREI01000007.1.g4196.t1				Wickerhamiella_fructicola_PYCC8974.aa	sugar_porter_PF00083.hmm	15	NODE_12_length_229268_cov_50.3.g2602.t1					Starmerella_tilneyi_PYCC9158.aa	sugar_porter_PF00083.hmm	6	NODE_6_length_569129_cov_50.32.g3657.t1
Wickerhamiella_infanticola_NRRLY-17858.aa	sugar_porter_PF00083.hmm	22	NREI01000005.1.g3558.t1				Wickerhamiella_fructicola_PYCC8974.aa	sugar_porter_PF00083.hmm	15	NODE_2_length_852954_cov_49.76.g685.t1					Starmerella_tilneyi_PYCC9158.aa	sugar_porter_PF00083.hmm	6	NODE_2_length_1229967_cov_50.8.g1521.t1
Wickerhamiella_infanticola_NRRLY-17858.aa	sugar_porter_PF00083.hmm	22	NREI01000007.1.g4198.t1				Wickerhamiella_fructicola_PYCC8974.aa	sugar_porter_PF00083.hmm	15	NODE_6_length_355717_cov_50.91.g1651.t1					Starmerella_tilneyi_PYCC9158.aa	sugar_porter_PF00083.hmm	6	NODE_2_length_1229967_cov_50.8.g1690.t1
Wickerhamiella_infanticola_NRRLY-17858.aa	sugar_porter_PF00083.hmm	22	NREI01000002.1.g2163.t1				Wickerhamiella_fructicola_PYCC8974.aa	sugar_porter_PF00083.hmm	15	NODE_29_length_105195_cov_49.8.g3928.t1					Starmerella_tilneyi_PYCC9158.aa	sugar_porter_PF00083.hmm	6	NODE_5_length_1042666_cov_49.4.g3217.t1
Wickerhamiella_galacta_NRRLY-17645.aa	sugar_porter_PF00083.hmm	21	PPSZ01002132.1.g3950.t1				Wickerhamiella_fructicola_PYCC8974.aa	sugar_porter_PF00083.hmm	15	NODE_11_length_251907_cov_43.8.g2426.t1					Starmerella_tilneyi_PYCC9158.aa	sugar_porter_PF00083.hmm	6	NODE_5_length_1042666_cov_49.4.g3431.t1
Wickerhamiella_galacta_NRRLY-17645.aa	sugar_porter_PF00083.hmm	21	PPSZ01002086.1.g3334.t1				Wickerhamiella_fructicola_PYCC8974.aa	sugar_porter_PF00083.hmm	15	NODE_5_length_388685_cov_44.30.g1443.t1					Starmerella_tilneyi_PYCC9158.aa	sugar_porter_PF00083.hmm	6	NODE_1_length_2787025_cov_49.6.g566.t1
Wickerhamiella_galacta_NRRLY-17645.aa	sugar_porter_PF00083.hmm	21	PPSZ01002123.1.g595.t1				Wickerhamiella_fructicola_PYCC8974.aa	sugar_porter_PF00083.hmm	15	NODE_14_length_196669_cov_48.3.g2802.t1
Wickerhamiella_galacta_NRRLY-17645.aa	sugar_porter_PF00083.hmm	21	PPSZ01002132.1.g3931.t1				Wickerhamiella_pararugosa_NRRLY-17089.aa	sugar_porter_PF00083.hmm	12	NREG01000216.1.g1416.t1
Wickerhamiella_galacta_NRRLY-17645.aa	sugar_porter_PF00083.hmm	21	PPSZ01002098.1.g2782.t1				Wickerhamiella_pararugosa_NRRLY-17089.aa	sugar_porter_PF00083.hmm	12	NREG01000137.1.g479.t1
Wickerhamiella_galacta_NRRLY-17645.aa	sugar_porter_PF00083.hmm	21	PPSZ01002111.1.g1789.t1				Wickerhamiella_pararugosa_NRRLY-17089.aa	sugar_porter_PF00083.hmm	12	NREG01000121.1.g325.t1
Wickerhamiella_galacta_NRRLY-17645.aa	sugar_porter_PF00083.hmm	21	PPSZ01002134.1.g3102.t1				Wickerhamiella_pararugosa_NRRLY-17089.aa	sugar_porter_PF00083.hmm	12	NREG01000054.1.g3551.t1
Wickerhamiella_galacta_NRRLY-17645.aa	sugar_porter_PF00083.hmm	21	PPSZ01002133.1.g3559.t1				Wickerhamiella_pararugosa_NRRLY-17089.aa	sugar_porter_PF00083.hmm	12	NREG01000175.1.g917.t1
Wickerhamiella_galacta_NRRLY-17645.aa	sugar_porter_PF00083.hmm	21	PPSZ01002110.1.g1841.t1				Wickerhamiella_pararugosa_NRRLY-17089.aa	sugar_porter_PF00083.hmm	12	NREG01000837.1.g4568.t1
Wickerhamiella_galacta_NRRLY-17645.aa	sugar_porter_PF00083.hmm	21	PPSZ01002113.1.g1726.t1				Wickerhamiella_pararugosa_NRRLY-17089.aa	sugar_porter_PF00083.hmm	12	NREG01000480.1.g3198.t1
Wickerhamiella_galacta_NRRLY-17645.aa	sugar_porter_PF00083.hmm	21	PPSZ01002137.1.g1285.t1				Wickerhamiella_pararugosa_NRRLY-17089.aa	sugar_porter_PF00083.hmm	12	NREG01000428.1.g2958.t1
Wickerhamiella_galacta_NRRLY-17645.aa	sugar_porter_PF00083.hmm	21	PPSZ01002082.1.g3425.t1				Wickerhamiella_pararugosa_NRRLY-17089.aa	sugar_porter_PF00083.hmm	12	NREG01000937.1.g4792.t1
Wickerhamiella_galacta_NRRLY-17645.aa	sugar_porter_PF00083.hmm	21	PPSZ01002106.1.g2283.t1				Wickerhamiella_pararugosa_NRRLY-17089.aa	sugar_porter_PF00083.hmm	12	NREG01000440.1.g2982.t1
Wickerhamiella_galacta_NRRLY-17645.aa	sugar_porter_PF00083.hmm	21	PPSZ01002135.1.g2748.t1				Wickerhamiella_pararugosa_NRRLY-17089.aa	sugar_porter_PF00083.hmm	12	NREG01000435.1.g2978.t1
Wickerhamiella_galacta_NRRLY-17645.aa	sugar_porter_PF00083.hmm	21	PPSZ01002109.1.g1895.t1				Wickerhamiella_pararugosa_NRRLY-17089.aa	sugar_porter_PF00083.hmm	12	NREG01000042.1.g3000.t1
Wickerhamiella_galacta_NRRLY-17645.aa	sugar_porter_PF00083.hmm	21	PPSZ01002137.1.g1165.t1			Glucophilic FFZ-	Wickerhamiella_alocasiicola_PYCC8427.aa	sugar_porter_PF00083.hmm	17	NODE_27_length_142069_cov_61.5.g3252.t1	Itr2 (Myo-inositol transporter)
Wickerhamiella_galacta_NRRLY-17645.aa	sugar_porter_PF00083.hmm	21	PPSZ01002114.1.g1633.t1				Wickerhamiella_alocasiicola_PYCC8427.aa	sugar_porter_PF00083.hmm	17	NODE_19_length_171557_cov_60.0.g2751.t1	Stl1 (Glycerol transport)
Wickerhamiella_galacta_NRRLY-17645.aa	sugar_porter_PF00083.hmm	21	PPSZ01002065.1.g3999.t1				Wickerhamiella_alocasiicola_PYCC8427.aa	sugar_porter_PF00083.hmm	17	NODE_40_length_98457_cov_55.58.g3869.t1	Hxt-like (hexose transporter)
Wickerhamiella_galacta_NRRLY-17645.aa	sugar_porter_PF00083.hmm	21	PPSZ01002063.1.g4035.t1				Wickerhamiella_alocasiicola_PYCC8427.aa	sugar_porter_PF00083.hmm	17	NODE_103_length_15715_cov_69.7.g5243.t1	Hxt-like (hexose transporter)
Wickerhamiella_galacta_NRRLY-17645.aa	sugar_porter_PF00083.hmm	21	PPSZ01002129.1.g4482.t1				Wickerhamiella_alocasiicola_PYCC8427.aa	sugar_porter_PF00083.hmm	17	NODE_41_length_98262_cov_55.62.g3913.t1	Stl1 (Glycerol transport)
Wickerhamiella_galacta_NRRLY-17645.aa	sugar_porter_PF00083.hmm	21	PPSZ01002065.1.g3998.t1				Wickerhamiella_alocasiicola_PYCC8427.aa	sugar_porter_PF00083.hmm	17	NODE_23_length_148951_cov_56.9.g3024.t1	Hxt-like (hexose transporter)
Wickerhamiella_slavikovae_PYCC8320.aa	sugar_porter_PF00083.hmm	19	NODE_7_length_442123_cov_79.03.g2573.t1				Wickerhamiella_alocasiicola_PYCC8427.aa	sugar_porter_PF00083.hmm	17	NODE_6_length_363714_cov_62.37.g1309.t1	Hxt-like (hexose transporter)
Wickerhamiella_slavikovae_PYCC8320.aa	sugar_porter_PF00083.hmm	19	NODE_3_length_820049_cov_81.74.g1185.t1				Wickerhamiella_alocasiicola_PYCC8427.aa	sugar_porter_PF00083.hmm	17	NODE_56_length_62066_cov_56.86.g4484.t1	Stl1 (Glycerol transport)
Wickerhamiella_slavikovae_PYCC8320.aa	sugar_porter_PF00083.hmm	19	NODE_28_length_72833_cov_76.91.g4126.t1				Wickerhamiella_alocasiicola_PYCC8427.aa	sugar_porter_PF00083.hmm	17	NODE_58_length_57812_cov_68.61.g4529.t1	Stl1 (Glycerol transport)
Wickerhamiella_slavikovae_PYCC8320.aa	sugar_porter_PF00083.hmm	19	NODE_5_length_707884_cov_85.05.g1915.t1				Wickerhamiella_alocasiicola_PYCC8427.aa	sugar_porter_PF00083.hmm	17	NODE_6_length_363714_cov_62.37.g1330.t1	Stl1 (Glycerol transport)
Wickerhamiella_slavikovae_PYCC8320.aa	sugar_porter_PF00083.hmm	19	NODE_28_length_72833_cov_76.91.g4125.t1				Wickerhamiella_alocasiicola_PYCC8427.aa	sugar_porter_PF00083.hmm	17	NODE_29_length_137026_cov_54.7.g3350.t1	Fsy1 (fructose symporter)
Wickerhamiella_slavikovae_PYCC8320.aa	sugar_porter_PF00083.hmm	19	NODE_39_length_27592_cov_88.05.g4358.t1				Wickerhamiella_alocasiicola_PYCC8427.aa	sugar_porter_PF00083.hmm	17	NODE_1_length_730484_cov_59.78.g319.t1	Vvs1 (similar to glucose transporter Hgt19)
Wickerhamiella_slavikovae_PYCC8320.aa	sugar_porter_PF00083.hmm	19	NODE_9_length_342928_cov_84.33.g2904.t1				Wickerhamiella_alocasiicola_PYCC8427.aa	sugar_porter_PF00083.hmm	17	NODE_1_length_730484_cov_59.78.g311.t1	Git1 (Glycerophosphodiester and glycerol-3-phosphate transporter)
Wickerhamiella_slavikovae_PYCC8320.aa	sugar_porter_PF00083.hmm	19	NODE_9_length_342928_cov_84.33.g2905.t1				Wickerhamiella_alocasiicola_PYCC8427.aa	sugar_porter_PF00083.hmm	17	NODE_7_length_317042_cov_56.27.g1535.t1	Jen1 (Monocarboxylate transporter)
Wickerhamiella_slavikovae_PYCC8320.aa	sugar_porter_PF00083.hmm	19	NODE_1_length_1025205_cov_82.4.g191.t1				Wickerhamiella_alocasiicola_PYCC8427.aa	sugar_porter_PF00083.hmm	17	NODE_54_length_66774_cov_55.60.g4403.t1	Jen1 (Monocarboxylate transporter)
Wickerhamiella_slavikovae_PYCC8320.aa	sugar_porter_PF00083.hmm	19	NODE_11_length_211469_cov_84.7.g3194.t1				Wickerhamiella_alocasiicola_PYCC8427.aa	sugar_porter_PF00083.hmm	17	NODE_1_length_730484_cov_59.78.g299.t1	putative sugar transporter
Wickerhamiella_slavikovae_PYCC8320.aa	sugar_porter_PF00083.hmm	19	NODE_27_length_76822_cov_65.74.g4092.t1				Wickerhamiella_alocasiicola_PYCC8427.aa	sugar_porter_PF00083.hmm	17	NODE_1_length_730484_cov_59.78.g318.t1	Pox1
Wickerhamiella_slavikovae_PYCC8320.aa	sugar_porter_PF00083.hmm	19	NODE_27_length_76822_cov_65.74.g4094.t1				Wickerhamiella_vanderwaltii_PYCC3671.aa	sugar_porter_PF00083.hmm	23	JAKIRX010000007.1.g4554.t1
Wickerhamiella_slavikovae_PYCC8320.aa	sugar_porter_PF00083.hmm	19	NODE_2_length_820614_cov_75.97.g753.t1				Wickerhamiella_vanderwaltii_PYCC3671.aa	sugar_porter_PF00083.hmm	23	JAKIRX010000087.1.g4753.t1
Wickerhamiella_slavikovae_PYCC8320.aa	sugar_porter_PF00083.hmm	19	NODE_10_length_213724_cov_82.9.g2984.t1				Wickerhamiella_vanderwaltii_PYCC3671.aa	sugar_porter_PF00083.hmm	23	JAKIRX010000002.1.g2189.t1
Wickerhamiella_slavikovae_PYCC8320.aa	sugar_porter_PF00083.hmm	19	NODE_4_length_711225_cov_78.13.g1673.t1				Wickerhamiella_vanderwaltii_PYCC3671.aa	sugar_porter_PF00083.hmm	23	JAKIRX010000041.1.g2979.t1
Wickerhamiella_slavikovae_PYCC8320.aa	sugar_porter_PF00083.hmm	19	NODE_11_length_211469_cov_84.7.g3131.t1				Wickerhamiella_vanderwaltii_PYCC3671.aa	sugar_porter_PF00083.hmm	23	JAKIRX010000033.1.g2495.t1
Wickerhamiella_slavikovae_PYCC8320.aa	sugar_porter_PF00083.hmm	19	NODE_10_length_213724_cov_82.9.g2983.t1				Wickerhamiella_vanderwaltii_PYCC3671.aa	sugar_porter_PF00083.hmm	23	JAKIRX010000032.1.g2429.t1
Wickerhamiella_slavikovae_PYCC8320.aa	sugar_porter_PF00083.hmm	19	NODE_10_length_213724_cov_82.9.g2982.t1				Wickerhamiella_vanderwaltii_PYCC3671.aa	sugar_porter_PF00083.hmm	23	JAKIRX010000069.1.g4149.t1
Wickerhamiella_slavikovae_PYCC8320.aa	sugar_porter_PF00083.hmm	19	NODE_28_length_72833_cov_76.91.g4148.t1				Wickerhamiella_vanderwaltii_PYCC3671.aa	sugar_porter_PF00083.hmm	23	JAKIRX010000141.1.g714.t1
Wickerhamiella_hasegawae_JCM12559.aa	sugar_porter_PF00083.hmm	28	NREH01000017.1.g993.t1				Wickerhamiella_vanderwaltii_PYCC3671.aa	sugar_porter_PF00083.hmm	23	JAKIRX010000108.1.g96.t1
Wickerhamiella_hasegawae_JCM12559.aa	sugar_porter_PF00083.hmm	28	NREH01000002.1.g2480.t1				Wickerhamiella_vanderwaltii_PYCC3671.aa	sugar_porter_PF00083.hmm	23	JAKIRX010000033.1.g2481.t1
Wickerhamiella_hasegawae_JCM12559.aa	sugar_porter_PF00083.hmm	28	NREH01000020.1.g1614.t1				Wickerhamiella_vanderwaltii_PYCC3671.aa	sugar_porter_PF00083.hmm	23	JAKIRX010000038.1.g2734.t1
Wickerhamiella_hasegawae_JCM12559.aa	sugar_porter_PF00083.hmm	28	NREH01000020.1.g1616.t1				Wickerhamiella_vanderwaltii_PYCC3671.aa	sugar_porter_PF00083.hmm	23	JAKIRX010000003.1.g2877.t1
Wickerhamiella_hasegawae_JCM12559.aa	sugar_porter_PF00083.hmm	28	NREH01000020.1.g1617.t1				Wickerhamiella_vanderwaltii_PYCC3671.aa	sugar_porter_PF00083.hmm	23	JAKIRX010000030.1.g2338.t1
Wickerhamiella_hasegawae_JCM12559.aa	sugar_porter_PF00083.hmm	28	NREH01000018.1.g1127.t1				Wickerhamiella_vanderwaltii_PYCC3671.aa	sugar_porter_PF00083.hmm	23	JAKIRX010000043.1.g3053.t1
Wickerhamiella_hasegawae_JCM12559.aa	sugar_porter_PF00083.hmm	28	NREH01000007.1.g4808.t1				Wickerhamiella_vanderwaltii_PYCC3671.aa	sugar_porter_PF00083.hmm	23	JAKIRX010000113.1.g267.t1
Wickerhamiella_hasegawae_JCM12559.aa	sugar_porter_PF00083.hmm	28	NREH01000007.1.g4807.t1				Wickerhamiella_vanderwaltii_PYCC3671.aa	sugar_porter_PF00083.hmm	23	JAKIRX010000003.1.g2867.t1
Wickerhamiella_hasegawae_JCM12559.aa	sugar_porter_PF00083.hmm	28	NREH01000002.1.g2483.t1				Wickerhamiella_vanderwaltii_PYCC3671.aa	sugar_porter_PF00083.hmm	23	JAKIRX010000021.1.g1571.t1
Wickerhamiella_hasegawae_JCM12559.aa	sugar_porter_PF00083.hmm	28	NREH01000024.1.g1942.t1				Wickerhamiella_vanderwaltii_PYCC3671.aa	sugar_porter_PF00083.hmm	23	JAKIRX010000012.1.g525.t1
Wickerhamiella_hasegawae_JCM12559.aa	sugar_porter_PF00083.hmm	28	NREH01000024.1.g1944.t1				Wickerhamiella_vanderwaltii_PYCC3671.aa	sugar_porter_PF00083.hmm	23	JAKIRX010000044.1.g3093.t1
Wickerhamiella_hasegawae_JCM12559.aa	sugar_porter_PF00083.hmm	28	NREH01000024.1.g1943.t1				Wickerhamiella_vanderwaltii_PYCC3671.aa	sugar_porter_PF00083.hmm	23	JAKIRX010000046.1.g3197.t1
Wickerhamiella_hasegawae_JCM12559.aa	sugar_porter_PF00083.hmm	28	NREH01000002.1.g2592.t1				Wickerhamiella_vanderwaltii_PYCC3671.aa	sugar_porter_PF00083.hmm	23	JAKIRX010000034.1.g2507.t1
Wickerhamiella_hasegawae_JCM12559.aa	sugar_porter_PF00083.hmm	28	NREH01000003.1.g3305.t1				Wickerhamiella_vanderwaltii_PYCC3671.aa	sugar_porter_PF00083.hmm	23	JAKIRX010000003.1.g2874.t1
Wickerhamiella_hasegawae_JCM12559.aa	sugar_porter_PF00083.hmm	28	NREH01000001.1.g1464.t1				Wickerhamiella_vanderwaltii_PYCC3671.aa	sugar_porter_PF00083.hmm	23	JAKIRX010000003.1.g2855.t1
Wickerhamiella_hasegawae_JCM12559.aa	sugar_porter_PF00083.hmm	28	NREH01000076.1.g4674.t1			Fructophilic FFZ-	Wickerhamiella_drosophilae_PYCC8328.aa	sugar_porter_PF00083.hmm	14	NODE_63_length_53185_cov_222.9.g3912.t1	Itr2 (Myo-inositol transporter)
Wickerhamiella_hasegawae_JCM12559.aa	sugar_porter_PF00083.hmm	28	NREH01000066.1.g4453.t1				Wickerhamiella_drosophilae_PYCC8328.aa	sugar_porter_PF00083.hmm	14	NODE_1_length_460443_cov_189.0.g100.t1	Stl1 (Glycerol transport)
Wickerhamiella_hasegawae_JCM12559.aa	sugar_porter_PF00083.hmm	28	NREH01000074.1.g4670.t1				Wickerhamiella_drosophilae_PYCC8328.aa	sugar_porter_PF00083.hmm	14	NODE_83_length_34773_cov_225.6.g4356.t1	Hxt-like (hexose transporter)
Wickerhamiella_hasegawae_JCM12559.aa	sugar_porter_PF00083.hmm	28	NREH01000011.1.g278.t1				Wickerhamiella_drosophilae_PYCC8328.aa	sugar_porter_PF00083.hmm	14	NODE_87_length_33705_cov_225.6.g4422.t1	Hxt-like (hexose transporter)
Wickerhamiella_hasegawae_JCM12559.aa	sugar_porter_PF00083.hmm	28	NREH01000001.1.g1462.t1				Wickerhamiella_drosophilae_PYCC8328.aa	sugar_porter_PF00083.hmm	14	NODE_35_length_90242_cov_196.3.g2858.t1	Stl1 (Glycerol transport)
Wickerhamiella_hasegawae_JCM12559.aa	sugar_porter_PF00083.hmm	28	NREH01000003.1.g3351.t1				Wickerhamiella_drosophilae_PYCC8328.aa	sugar_porter_PF00083.hmm	14	NODE_104_length_22756_cov_221..g4673.t1	Stl1 (Glycerol transport)
Wickerhamiella_hasegawae_JCM12559.aa	sugar_porter_PF00083.hmm	28	NREH01000003.1.g3197.t1				Wickerhamiella_drosophilae_PYCC8328.aa	sugar_porter_PF00083.hmm	14	NODE_33_length_95348_cov_199.7.g2745.t1	Itr1 (Myo-inositol transporter)/Hxt-like (hexose transporter)
Wickerhamiella_hasegawae_JCM12559.aa	sugar_porter_PF00083.hmm	28	NREH01000054.1.g4108.t1				Wickerhamiella_drosophilae_PYCC8328.aa	sugar_porter_PF00083.hmm	14	NODE_26_length_111253_cov_204..g2342.t1	Itr1 (Myo-inositol transporter)/Hxt-like (hexose transporter)
Wickerhamiella_hasegawae_JCM12559.aa	sugar_porter_PF00083.hmm	28	NREH01000001.1.g1472.t1				Wickerhamiella_drosophilae_PYCC8328.aa	sugar_porter_PF00083.hmm	14	NODE_75_length_41389_cov_208.1.g4190.t1	Fsy1 (fructose symporter)
Wickerhamiella_hasegawae_JCM12559.aa	sugar_porter_PF00083.hmm	28	NREH01000002.1.g2466.t1				Wickerhamiella_drosophilae_PYCC8328.aa	sugar_porter_PF00083.hmm	14	NODE_51_length_64138_cov_193.3.g3522.t1	Stl1 (Glycerol transport)
Wickerhamiella_hasegawae_JCM12559.aa	sugar_porter_PF00083.hmm	28	NREH01000009.1.g5181.t1				Wickerhamiella_drosophilae_PYCC8328.aa	sugar_porter_PF00083.hmm	14	NODE_15_length_152034_cov_177..g1600.t1	Vvs\1
Wickerhamiella_hasegawae_JCM12559.aa	sugar_porter_PF00083.hmm	28	NREH01000060.1.g4405.t1				Wickerhamiella_drosophilae_PYCC8328.aa	sugar_porter_PF00083.hmm	14	NODE_15_length_152034_cov_177..g1611.t1	Git1 (Glycerophosphodiester and glycerol-3-phosphate transporter)
Wickerhamiella_hasegawae_JCM12559.aa	sugar_porter_PF00083.hmm	28	NREH01000088.1.g4850.t1				Wickerhamiella_drosophilae_PYCC8328.aa	sugar_porter_PF00083.hmm	14	NODE_11_length_167199_cov_192..g1182.t1	Jen1 (Monocarboxylate transporter)
Wickerhamiella_kazuoi_PYCC8329.aa	sugar_porter_PF00083.hmm	24	NODE_16_length_67421_cov_78.41.g1345.t1				Wickerhamiella_drosophilae_PYCC8328.aa	sugar_porter_PF00083.hmm	14	NODE_15_length_152034_cov_177..g1604.t1	Git1 (Glycerophosphodiester and glycerol-3-phosphate transporter)
Wickerhamiella_kazuoi_PYCC8329.aa	sugar_porter_PF00083.hmm	24	NODE_185_length_12539_cov_110..g2936.t1			Fructophilic FFZ-	Wickerhamiella_jalapaonensis_PYCC8424.aa	sugar_porter_PF00083.hmm	17	NODE_51_length_65138_cov_73.31.g4004.t1	Itr2 (Myo-inositol transporter)
Wickerhamiella_kazuoi_PYCC8329.aa	sugar_porter_PF00083.hmm	24	NODE_107_length_20066_cov_98.4.g2494.t1				Wickerhamiella_jalapaonensis_PYCC8424.aa	sugar_porter_PF00083.hmm	17	NODE_2_length_414926_cov_106.6.g570.t1	Stl1 (Glycerol transport)
Wickerhamiella_kazuoi_PYCC8329.aa	sugar_porter_PF00083.hmm	24	NODE_107_length_20066_cov_98.4.g2495.t1				Wickerhamiella_jalapaonensis_PYCC8424.aa	sugar_porter_PF00083.hmm	17	NODE_47_length_68240_cov_136.0.g3840.t1	Hxt-like (hexose transporter)
Wickerhamiella_kazuoi_PYCC8329.aa	sugar_porter_PF00083.hmm	24	NODE_75_length_25522_cov_91.33.g2234.t1				Wickerhamiella_jalapaonensis_PYCC8424.aa	sugar_porter_PF00083.hmm	17	NODE_45_length_68660_cov_119.9.g3767.t1	Hxt-like (hexose transporter)
Wickerhamiella_kazuoi_PYCC8329.aa	sugar_porter_PF00083.hmm	24	NODE_190_length_12363_cov_61.6.g2961.t1				Wickerhamiella_jalapaonensis_PYCC8424.aa	sugar_porter_PF00083.hmm	17	NODE_91_length_17475_cov_143.9.g4694.t1	Hxt-like (hexose transporter)
Wickerhamiella_kazuoi_PYCC8329.aa	sugar_porter_PF00083.hmm	24	NODE_107_length_20066_cov_98.4.g2493.t1				Wickerhamiella_jalapaonensis_PYCC8424.aa	sugar_porter_PF00083.hmm	17	NODE_71_length_34894_cov_125.0.g4445.t1	Hxt-like (hexose transporter)
Wickerhamiella_kazuoi_PYCC8329.aa	sugar_porter_PF00083.hmm	24	NODE_86_length_22195_cov_99.50.g2315.t1				Wickerhamiella_jalapaonensis_PYCC8424.aa	sugar_porter_PF00083.hmm	17	NODE_4_length_322729_cov_125.0.g868.t1	Stl1 (Glycerol transport)
Wickerhamiella_kazuoi_PYCC8329.aa	sugar_porter_PF00083.hmm	24	NODE_270_length_8258_cov_73.57.g3230.t1				Wickerhamiella_jalapaonensis_PYCC8424.aa	sugar_porter_PF00083.hmm	17	NODE_52_length_61343_cov_133.8.g4012.t1	Itr1 (Myo-inositol transporter)/Hxt-like (hexose transporter)
Wickerhamiella_kazuoi_PYCC8329.aa	sugar_porter_PF00083.hmm	24	NODE_7_length_138689_cov_37.84.g890.t1				Wickerhamiella_jalapaonensis_PYCC8424.aa	sugar_porter_PF00083.hmm	17	NODE_58_length_47492_cov_143.2.g4175.t1	Itr1 (Myo-inositol transporter)/Hxt-like (hexose transporter)
Wickerhamiella_kazuoi_PYCC8329.aa	sugar_porter_PF00083.hmm	24	NODE_31_length_44753_cov_76.08.g1654.t1				Wickerhamiella_jalapaonensis_PYCC8424.aa	sugar_porter_PF00083.hmm	17	NODE_30_length_90592_cov_70.39.g3200.t1	Fsy1 (fructose symporter)
Wickerhamiella_kazuoi_PYCC8329.aa	sugar_porter_PF00083.hmm	24	NODE_275_length_8117_cov_108.8.g3246.t1				Wickerhamiella_jalapaonensis_PYCC8424.aa	sugar_porter_PF00083.hmm	17	NODE_37_length_77957_cov_77.94.g3500.t1	Stl1 (Glycerol transport)
Wickerhamiella_kazuoi_PYCC8329.aa	sugar_porter_PF00083.hmm	24	NODE_351_length_5645_cov_109.9.g3406.t1				Wickerhamiella_jalapaonensis_PYCC8424.aa	sugar_porter_PF00083.hmm	17	NODE_9_length_217281_cov_135.9.g1538.t1	Vvs1 (similar to glucose transporter Hgt19)
Wickerhamiella_kazuoi_PYCC8329.aa	sugar_porter_PF00083.hmm	24	NODE_14_length_82740_cov_46.05.g1295.t1				Wickerhamiella_jalapaonensis_PYCC8424.aa	sugar_porter_PF00083.hmm	17	NODE_9_length_217281_cov_135.9.g1528.t1	Git1 (Glycerophosphodiester and glycerol-3-phosphate transporter)
Wickerhamiella_kazuoi_PYCC8329.aa	sugar_porter_PF00083.hmm	24	NODE_9_length_126350_cov_44.41.g1066.t1				Wickerhamiella_jalapaonensis_PYCC8424.aa	sugar_porter_PF00083.hmm	17	NODE_1_length_616227_cov_105.3.g134.t1	Git1 (Glycerophosphodiester and glycerol-3-phosphate transporter)
Wickerhamiella_kazuoi_PYCC8329.aa	sugar_porter_PF00083.hmm	24	NODE_26_length_49211_cov_37.91.g1561.t1				Wickerhamiella_jalapaonensis_PYCC8424.aa	sugar_porter_PF00083.hmm	17	NODE_1_length_616227_cov_105.3.g199.t1	Jen1 (Monocarboxylate transporter)
Wickerhamiella_kazuoi_PYCC8329.aa	sugar_porter_PF00083.hmm	24	NODE_26_length_49211_cov_37.91.g1575.t1				Wickerhamiella_jalapaonensis_PYCC8424.aa	sugar_porter_PF00083.hmm	17	NODE_9_length_217281_cov_135.9.g1535.t1	Git1 (Glycerophosphodiester and glycerol-3-phosphate transporter)
Wickerhamiella_kazuoi_PYCC8329.aa	sugar_porter_PF00083.hmm	24	NODE_108_length_19861_cov_97.8.g2497.t1				Wickerhamiella_jalapaonensis_PYCC8424.aa	sugar_porter_PF00083.hmm	17	NODE_9_length_217281_cov_135.9.g1515.t1	putative transporter
Wickerhamiella_kazuoi_PYCC8329.aa	sugar_porter_PF00083.hmm	24	NODE_86_length_22195_cov_99.50.g2318.t1				Wickerhamiella_nakhonpathomensis_PYCC8914.aa	sugar_porter_PF00083.hmm	15	NODE_5_length_413662_cov_204.2.g1664.t1
Wickerhamiella_kazuoi_PYCC8329.aa	sugar_porter_PF00083.hmm	24	NODE_86_length_22195_cov_99.50.g2317.t1				Wickerhamiella_nakhonpathomensis_PYCC8914.aa	sugar_porter_PF00083.hmm	15	NODE_1_length_929900_cov_202.3.g285.t1
Wickerhamiella_kazuoi_PYCC8329.aa	sugar_porter_PF00083.hmm	24	NODE_111_length_19331_cov_121..g2519.t1				Wickerhamiella_nakhonpathomensis_PYCC8914.aa	sugar_porter_PF00083.hmm	15	NODE_2_length_660383_cov_199.3.g891.t1
Wickerhamiella_kazuoi_PYCC8329.aa	sugar_porter_PF00083.hmm	24	NODE_82_length_24045_cov_61.92.g2285.t1				Wickerhamiella_nakhonpathomensis_PYCC8914.aa	sugar_porter_PF00083.hmm	15	NODE_7_length_376571_cov_202.6.g1984.t1
Wickerhamiella_kazuoi_PYCC8329.aa	sugar_porter_PF00083.hmm	24	NODE_270_length_8258_cov_73.57.g3231.t1				Wickerhamiella_nakhonpathomensis_PYCC8914.aa	sugar_porter_PF00083.hmm	15	NODE_2_length_660383_cov_199.3.g890.t1
Wickerhamiella_kazuoi_PYCC8329.aa	sugar_porter_PF00083.hmm	24	NODE_33_length_43984_cov_62.13.g1703.t1				Wickerhamiella_nakhonpathomensis_PYCC8914.aa	sugar_porter_PF00083.hmm	15	NODE_9_length_327449_cov_199.1.g2367.t1
Wickerhamiella_fructicola_PYCC8974.aa	sugar_porter_PF00083.hmm	21	NODE_7_length_346712_cov_42.18.g1834.t1				Wickerhamiella_nakhonpathomensis_PYCC8914.aa	sugar_porter_PF00083.hmm	15	NODE_31_length_112216_cov_203..g4808.t1
Wickerhamiella_fructicola_PYCC8974.aa	sugar_porter_PF00083.hmm	21	NODE_3_length_586499_cov_40.29.g987.t1				Wickerhamiella_nakhonpathomensis_PYCC8914.aa	sugar_porter_PF00083.hmm	15	NODE_16_length_231618_cov_202..g3443.t1
Wickerhamiella_fructicola_PYCC8974.aa	sugar_porter_PF00083.hmm	21	NODE_2_length_852954_cov_49.76.g812.t1				Wickerhamiella_nakhonpathomensis_PYCC8914.aa	sugar_porter_PF00083.hmm	15	NODE_1_length_929900_cov_202.3.g413.t1
Wickerhamiella_fructicola_PYCC8974.aa	sugar_porter_PF00083.hmm	21	NODE_2_length_852954_cov_49.76.g813.t1				Wickerhamiella_nakhonpathomensis_PYCC8914.aa	sugar_porter_PF00083.hmm	15	NODE_17_length_226728_cov_202..g3633.t1
Wickerhamiella_fructicola_PYCC8974.aa	sugar_porter_PF00083.hmm	21	NODE_37_length_73780_cov_53.64.g4282.t1				Wickerhamiella_nakhonpathomensis_PYCC8914.aa	sugar_porter_PF00083.hmm	15	NODE_6_length_408379_cov_201.9.g1722.t1
Wickerhamiella_fructicola_PYCC8974.aa	sugar_porter_PF00083.hmm	21	NODE_3_length_586499_cov_40.29.g1005.t1				Wickerhamiella_nakhonpathomensis_PYCC8914.aa	sugar_porter_PF00083.hmm	15	NODE_2_length_660383_cov_199.3.g855.t1
Wickerhamiella_fructicola_PYCC8974.aa	sugar_porter_PF00083.hmm	21	NODE_1_length_914110_cov_49.03.g394.t1				Wickerhamiella_nakhonpathomensis_PYCC8914.aa	sugar_porter_PF00083.hmm	15	NODE_2_length_660383_cov_199.3.g865.t1
Wickerhamiella_fructicola_PYCC8974.aa	sugar_porter_PF00083.hmm	21	NODE_20_length_159310_cov_48.9.g3378.t1				Wickerhamiella_nakhonpathomensis_PYCC8914.aa	sugar_porter_PF00083.hmm	15	NODE_1_length_929900_cov_202.3.g76.t1
Wickerhamiella_fructicola_PYCC8974.aa	sugar_porter_PF00083.hmm	21	NODE_12_length_229268_cov_50.3.g2602.t1				Wickerhamiella_nakhonpathomensis_PYCC8914.aa	sugar_porter_PF00083.hmm	15	NODE_2_length_660383_cov_199.3.g858.t1
Wickerhamiella_fructicola_PYCC8974.aa	sugar_porter_PF00083.hmm	21	NODE_2_length_852954_cov_49.76.g685.t1				Wickerhamiella_occidentalis_NRRLY-27364.aa	sugar_porter_PF00083.hmm	16	NREE01000002.1.g2210.t1
Wickerhamiella_fructicola_PYCC8974.aa	sugar_porter_PF00083.hmm	21	NODE_6_length_355717_cov_50.91.g1651.t1				Wickerhamiella_occidentalis_NRRLY-27364.aa	sugar_porter_PF00083.hmm	16	NREE01000025.1.g1760.t1
Wickerhamiella_fructicola_PYCC8974.aa	sugar_porter_PF00083.hmm	21	NODE_29_length_105195_cov_49.8.g3928.t1				Wickerhamiella_occidentalis_NRRLY-27364.aa	sugar_porter_PF00083.hmm	16	NREE01000003.1.g2974.t1
Wickerhamiella_fructicola_PYCC8974.aa	sugar_porter_PF00083.hmm	21	NODE_11_length_251907_cov_43.8.g2426.t1				Wickerhamiella_occidentalis_NRRLY-27364.aa	sugar_porter_PF00083.hmm	16	NREE01000029.1.g2006.t1
Wickerhamiella_fructicola_PYCC8974.aa	sugar_porter_PF00083.hmm	21	NODE_5_length_388685_cov_44.30.g1443.t1				Wickerhamiella_occidentalis_NRRLY-27364.aa	sugar_porter_PF00083.hmm	16	NREE01000029.1.g2005.t1
Wickerhamiella_fructicola_PYCC8974.aa	sugar_porter_PF00083.hmm	21	NODE_14_length_196669_cov_48.3.g2802.t1				Wickerhamiella_occidentalis_NRRLY-27364.aa	sugar_porter_PF00083.hmm	16	NREE01000010.1.g75.t1
Wickerhamiella_fructicola_PYCC8974.aa	sugar_porter_PF00083.hmm	21	NODE_9_length_311468_cov_48.51.g2195.t1				Wickerhamiella_occidentalis_NRRLY-27364.aa	sugar_porter_PF00083.hmm	16	NREE01000086.1.g4904.t1
Wickerhamiella_fructicola_PYCC8974.aa	sugar_porter_PF00083.hmm	21	NODE_20_length_159310_cov_48.9.g3376.t1				Wickerhamiella_occidentalis_NRRLY-27364.aa	sugar_porter_PF00083.hmm	16	NREE01000042.1.g3169.t1
Wickerhamiella_fructicola_PYCC8974.aa	sugar_porter_PF00083.hmm	21	NODE_25_length_126555_cov_46.4.g3697.t1				Wickerhamiella_occidentalis_NRRLY-27364.aa	sugar_porter_PF00083.hmm	16	NREE01000012.1.g401.t1
Wickerhamiella_fructicola_PYCC8974.aa	sugar_porter_PF00083.hmm	21	NODE_3_length_586499_cov_40.29.g1012.t1				Wickerhamiella_occidentalis_NRRLY-27364.aa	sugar_porter_PF00083.hmm	16	NREE01000008.1.g5070.t1
Wickerhamiella_fructicola_PYCC8974.aa	sugar_porter_PF00083.hmm	21	NODE_20_length_159310_cov_48.9.g3375.t1				Wickerhamiella_occidentalis_NRRLY-27364.aa	sugar_porter_PF00083.hmm	16	NREE01000006.1.g4440.t1
Wickerhamiella_fructicola_PYCC8974.aa	sugar_porter_PF00083.hmm	21	NODE_3_length_586499_cov_40.29.g1003.t1				Wickerhamiella_occidentalis_NRRLY-27364.aa	sugar_porter_PF00083.hmm	16	NREE01000029.1.g2049.t1
Wickerhamiella_pararugosa_NRRLY-17089.aa	sugar_porter_PF00083.hmm	22	NREG01000216.1.g1416.t1				Wickerhamiella_occidentalis_NRRLY-27364.aa	sugar_porter_PF00083.hmm	16	NREE01000047.1.g3348.t1
Wickerhamiella_pararugosa_NRRLY-17089.aa	sugar_porter_PF00083.hmm	22	NREG01000137.1.g479.t1				Wickerhamiella_occidentalis_NRRLY-27364.aa	sugar_porter_PF00083.hmm	16	NREE01000007.1.g4812.t1
Wickerhamiella_pararugosa_NRRLY-17089.aa	sugar_porter_PF00083.hmm	22	NREG01000121.1.g325.t1				Wickerhamiella_occidentalis_NRRLY-27364.aa	sugar_porter_PF00083.hmm	16	NREE01000029.1.g2053.t1
Wickerhamiella_pararugosa_NRRLY-17089.aa	sugar_porter_PF00083.hmm	22	NREG01000054.1.g3551.t1				Wickerhamiella_occidentalis_NRRLY-27364.aa	sugar_porter_PF00083.hmm	16	NREE01000023.1.g1559.t1
Wickerhamiella_pararugosa_NRRLY-17089.aa	sugar_porter_PF00083.hmm	22	NREG01000175.1.g917.t1				Wickerhamiella_lipophila_PYCC6398.aa	sugar_porter_PF00083.hmm	15	NODE_4_length_571282_cov_80.30.g1341.t1
Wickerhamiella_pararugosa_NRRLY-17089.aa	sugar_porter_PF00083.hmm	22	NREG01000837.1.g4568.t1				Wickerhamiella_lipophila_PYCC6398.aa	sugar_porter_PF00083.hmm	15	NODE_20_length_173012_cov_67.4.g3694.t1
Wickerhamiella_pararugosa_NRRLY-17089.aa	sugar_porter_PF00083.hmm	22	NREG01000480.1.g3198.t1				Wickerhamiella_lipophila_PYCC6398.aa	sugar_porter_PF00083.hmm	15	NODE_35_length_51881_cov_71.04.g4493.t1
Wickerhamiella_pararugosa_NRRLY-17089.aa	sugar_porter_PF00083.hmm	22	NREG01000428.1.g2958.t1				Wickerhamiella_lipophila_PYCC6398.aa	sugar_porter_PF00083.hmm	15	NODE_35_length_51881_cov_71.04.g4492.t1
Wickerhamiella_pararugosa_NRRLY-17089.aa	sugar_porter_PF00083.hmm	22	NREG01000937.1.g4792.t1				Wickerhamiella_lipophila_PYCC6398.aa	sugar_porter_PF00083.hmm	15	NODE_1_length_763504_cov_79.86.g279.t1
Wickerhamiella_pararugosa_NRRLY-17089.aa	sugar_porter_PF00083.hmm	22	NREG01000440.1.g2982.t1				Wickerhamiella_lipophila_PYCC6398.aa	sugar_porter_PF00083.hmm	15	NODE_10_length_286310_cov_75.0.g2374.t1
Wickerhamiella_pararugosa_NRRLY-17089.aa	sugar_porter_PF00083.hmm	22	NREG01000435.1.g2978.t1				Wickerhamiella_lipophila_PYCC6398.aa	sugar_porter_PF00083.hmm	15	NODE_22_length_143598_cov_82.4.g3813.t1
Wickerhamiella_pararugosa_NRRLY-17089.aa	sugar_porter_PF00083.hmm	22	NREG01000042.1.g3000.t1				Wickerhamiella_lipophila_PYCC6398.aa	sugar_porter_PF00083.hmm	15	NODE_6_length_388406_cov_76.37.g1813.t1
Wickerhamiella_pararugosa_NRRLY-17089.aa	sugar_porter_PF00083.hmm	22	NREG01000090.1.g4709.t1				Wickerhamiella_lipophila_PYCC6398.aa	sugar_porter_PF00083.hmm	15	NODE_16_length_205301_cov_66.5.g3256.t1
Wickerhamiella_pararugosa_NRRLY-17089.aa	sugar_porter_PF00083.hmm	22	NREG01000221.1.g1470.t1				Wickerhamiella_lipophila_PYCC6398.aa	sugar_porter_PF00083.hmm	15	NODE_12_length_252545_cov_73.4.g2792.t1
Wickerhamiella_pararugosa_NRRLY-17089.aa	sugar_porter_PF00083.hmm	22	NREG01000289.1.g1984.t1				Wickerhamiella_lipophila_PYCC6398.aa	sugar_porter_PF00083.hmm	15	NODE_15_length_228362_cov_74.0.g3151.t1
Wickerhamiella_pararugosa_NRRLY-17089.aa	sugar_porter_PF00083.hmm	22	NREG01000033.1.g2397.t1				Wickerhamiella_lipophila_PYCC6398.aa	sugar_porter_PF00083.hmm	15	NODE_1_length_763504_cov_79.86.g51.t1
Wickerhamiella_pararugosa_NRRLY-17089.aa	sugar_porter_PF00083.hmm	22	NREG01000063.1.g3888.t1				Wickerhamiella_lipophila_PYCC6398.aa	sugar_porter_PF00083.hmm	15	NODE_9_length_289880_cov_77.93.g2317.t1
Wickerhamiella_pararugosa_NRRLY-17089.aa	sugar_porter_PF00083.hmm	22	NREG01000072.1.g4207.t1				Wickerhamiella_lipophila_PYCC6398.aa	sugar_porter_PF00083.hmm	15	NODE_15_length_228362_cov_74.0.g3174.t1
Wickerhamiella_pararugosa_NRRLY-17089.aa	sugar_porter_PF00083.hmm	22	NREG01000238.1.g1589.t1				Wickerhamiella_lipophila_PYCC6398.aa	sugar_porter_PF00083.hmm	15	NODE_15_length_228362_cov_74.0.g3155.t1
Wickerhamiella_pararugosa_NRRLY-17089.aa	sugar_porter_PF00083.hmm	22	NREG01000965.1.g4861.t1				Wickerhamiella_australiensis_PYCC6407.aa	sugar_porter_PF00083.hmm	17	NODE_7_length_232892_cov_75.08.g1342.t1	Itr2 (Myo-inositol transporter)
Wickerhamiella_pararugosa_NRRLY-17089.aa	sugar_porter_PF00083.hmm	22	NREG01000028.1.g2002.t1				Wickerhamiella_australiensis_PYCC6407.aa	sugar_porter_PF00083.hmm	17	NODE_3_length_387214_cov_83.77.g627.t1	Stl1 (Glycerol transport)
Wickerhamiella_pararugosa_NRRLY-17089.aa	sugar_porter_PF00083.hmm	22	NREG01000432.1.g2960.t1				Wickerhamiella_australiensis_PYCC6407.aa	sugar_porter_PF00083.hmm	17	NODE_3_length_387214_cov_83.77.g746.t1	Hxt-like (hexose transporter)
Wickerhamiella_alocasiicola_PYCC8427.aa	sugar_porter_PF00083.hmm	30	NODE_27_length_142069_cov_61.5.g3252.t1				Wickerhamiella_australiensis_PYCC6407.aa	sugar_porter_PF00083.hmm	17	NODE_12_length_179660_cov_47.9.g1871.t1	Hxt-like (hexose transporter)
Wickerhamiella_alocasiicola_PYCC8427.aa	sugar_porter_PF00083.hmm	30	NODE_19_length_171557_cov_60.0.g2751.t1				Wickerhamiella_australiensis_PYCC6407.aa	sugar_porter_PF00083.hmm	17	NODE_3_length_387214_cov_83.77.g747.t1	Hxt-like (hexose transporter)
Wickerhamiella_alocasiicola_PYCC8427.aa	sugar_porter_PF00083.hmm	30	NODE_40_length_98457_cov_55.58.g3869.t1				Wickerhamiella_australiensis_PYCC6407.aa	sugar_porter_PF00083.hmm	17	NODE_56_length_67884_cov_38.26.g4283.t1	Stl1 (Glycerol transport)
Wickerhamiella_alocasiicola_PYCC8427.aa	sugar_porter_PF00083.hmm	30	NODE_103_length_15715_cov_69.7.g5243.t1				Wickerhamiella_australiensis_PYCC6407.aa	sugar_porter_PF00083.hmm	17	NODE_43_length_83566_cov_115.7.g3796.t1	Stl1 (Glycerol transport)
Wickerhamiella_alocasiicola_PYCC8427.aa	sugar_porter_PF00083.hmm	30	NODE_41_length_98262_cov_55.62.g3913.t1				Wickerhamiella_australiensis_PYCC6407.aa	sugar_porter_PF00083.hmm	17	NODE_1_length_636571_cov_80.75.g309.t1	Itr1 (Myo-inositol transporter)/Hxt-like (hexose transporter)
Wickerhamiella_alocasiicola_PYCC8427.aa	sugar_porter_PF00083.hmm	30	NODE_23_length_148951_cov_56.9.g3024.t1				Wickerhamiella_australiensis_PYCC6407.aa	sugar_porter_PF00083.hmm	17	NODE_35_length_94479_cov_62.01.g3475.t1	Stl1 (Glycerol transport)
Wickerhamiella_alocasiicola_PYCC8427.aa	sugar_porter_PF00083.hmm	30	NODE_6_length_363714_cov_62.37.g1309.t1				Wickerhamiella_australiensis_PYCC6407.aa	sugar_porter_PF00083.hmm	17	NODE_34_length_109250_cov_85.6.g3427.t1	Hxt-like (hexose transporter)
Wickerhamiella_alocasiicola_PYCC8427.aa	sugar_porter_PF00083.hmm	30	NODE_56_length_62066_cov_56.86.g4484.t1				Wickerhamiella_australiensis_PYCC6407.aa	sugar_porter_PF00083.hmm	17	NODE_86_length_30599_cov_56.49.g4987.t1	Fsy1 (fructose symporter)
Wickerhamiella_alocasiicola_PYCC8427.aa	sugar_porter_PF00083.hmm	30	NODE_58_length_57812_cov_68.61.g4529.t1				Wickerhamiella_australiensis_PYCC6407.aa	sugar_porter_PF00083.hmm	17	NODE_1_length_636571_cov_80.75.g216.t1	Vvs1 (similar to glucose transporter Hgt19)
Wickerhamiella_alocasiicola_PYCC8427.aa	sugar_porter_PF00083.hmm	30	NODE_6_length_363714_cov_62.37.g1330.t1				Wickerhamiella_australiensis_PYCC6407.aa	sugar_porter_PF00083.hmm	17	NODE_5_length_320808_cov_82.89.g1061.t1	Git1 (Glycerophosphodiester and glycerol-3-phosphate transporter)
Wickerhamiella_alocasiicola_PYCC8427.aa	sugar_porter_PF00083.hmm	30	NODE_29_length_137026_cov_54.7.g3350.t1				Wickerhamiella_australiensis_PYCC6407.aa	sugar_porter_PF00083.hmm	17	NODE_4_length_382449_cov_59.59.g858.t1	Jen1 (Monocarboxylate transporter)
Wickerhamiella_alocasiicola_PYCC8427.aa	sugar_porter_PF00083.hmm	30	NODE_1_length_730484_cov_59.78.g319.t1				Wickerhamiella_australiensis_PYCC6407.aa	sugar_porter_PF00083.hmm	17	NODE_63_length_56096_cov_91.67.g4521.t1	putative transporter
Wickerhamiella_alocasiicola_PYCC8427.aa	sugar_porter_PF00083.hmm	30	NODE_1_length_730484_cov_59.78.g311.t1				Wickerhamiella_australiensis_PYCC6407.aa	sugar_porter_PF00083.hmm	17	NODE_60_length_62302_cov_52.87.g4422.t1	Git1 (Glycerophosphodiester and glycerol-3-phosphate transporter)
Wickerhamiella_alocasiicola_PYCC8427.aa	sugar_porter_PF00083.hmm	30	NODE_7_length_317042_cov_56.27.g1535.t1				Wickerhamiella_australiensis_PYCC6407.aa	sugar_porter_PF00083.hmm	17	NODE_60_length_62302_cov_52.87.g4437.t1	Git1 (Glycerophosphodiester and glycerol-3-phosphate transporter)
Wickerhamiella_alocasiicola_PYCC8427.aa	sugar_porter_PF00083.hmm	30	NODE_54_length_66774_cov_55.60.g4403.t1				Wickerhamiella_cachassae_PYCC8972.aa	sugar_porter_PF00083.hmm	18	NODE_7_length_485696_cov_61.67.g2598.t1
Wickerhamiella_alocasiicola_PYCC8427.aa	sugar_porter_PF00083.hmm	30	NODE_1_length_730484_cov_59.78.g299.t1				Wickerhamiella_cachassae_PYCC8972.aa	sugar_porter_PF00083.hmm	18	NODE_5_length_536027_cov_60.12.g2017.t1
Wickerhamiella_alocasiicola_PYCC8427.aa	sugar_porter_PF00083.hmm	30	NODE_1_length_730484_cov_59.78.g318.t1				Wickerhamiella_cachassae_PYCC8972.aa	sugar_porter_PF00083.hmm	18	NODE_15_length_216338_cov_56.5.g4284.t1
Wickerhamiella_alocasiicola_PYCC8427.aa	sugar_porter_PF00083.hmm	30	NODE_3_length_436616_cov_60.78.g843.t1				Wickerhamiella_cachassae_PYCC8972.aa	sugar_porter_PF00083.hmm	18	NODE_1_length_1239776_cov_60.5.g379.t1
Wickerhamiella_alocasiicola_PYCC8427.aa	sugar_porter_PF00083.hmm	30	NODE_10_length_279069_cov_61.0.g1905.t1				Wickerhamiella_cachassae_PYCC8972.aa	sugar_porter_PF00083.hmm	18	NODE_15_length_216338_cov_56.5.g4285.t1
Wickerhamiella_alocasiicola_PYCC8427.aa	sugar_porter_PF00083.hmm	30	NODE_53_length_72998_cov_53.09.g4387.t1				Wickerhamiella_cachassae_PYCC8972.aa	sugar_porter_PF00083.hmm	18	NODE_11_length_379390_cov_58.0.g3602.t1
Wickerhamiella_alocasiicola_PYCC8427.aa	sugar_porter_PF00083.hmm	30	NODE_13_length_224113_cov_56.7.g2191.t1				Wickerhamiella_cachassae_PYCC8972.aa	sugar_porter_PF00083.hmm	18	NODE_6_length_509244_cov_58.22.g2423.t1
Wickerhamiella_alocasiicola_PYCC8427.aa	sugar_porter_PF00083.hmm	30	NODE_4_length_405828_cov_56.90.g980.t1				Wickerhamiella_cachassae_PYCC8972.aa	sugar_porter_PF00083.hmm	18	NODE_1_length_1239776_cov_60.5.g595.t1
Wickerhamiella_alocasiicola_PYCC8427.aa	sugar_porter_PF00083.hmm	30	NODE_39_length_100020_cov_56.3.g3833.t1				Wickerhamiella_cachassae_PYCC8972.aa	sugar_porter_PF00083.hmm	18	NODE_10_length_419273_cov_61.0.g3391.t1
Wickerhamiella_alocasiicola_PYCC8427.aa	sugar_porter_PF00083.hmm	30	NODE_1_length_730484_cov_59.78.g131.t1				Wickerhamiella_cachassae_PYCC8972.aa	sugar_porter_PF00083.hmm	18	NODE_7_length_485696_cov_61.67.g2465.t1
Wickerhamiella_alocasiicola_PYCC8427.aa	sugar_porter_PF00083.hmm	30	NODE_3_length_436616_cov_60.78.g851.t1				Wickerhamiella_cachassae_PYCC8972.aa	sugar_porter_PF00083.hmm	18	NODE_15_length_216338_cov_56.5.g4273.t1
Wickerhamiella_alocasiicola_PYCC8427.aa	sugar_porter_PF00083.hmm	30	NODE_4_length_405828_cov_56.90.g994.t1				Wickerhamiella_cachassae_PYCC8972.aa	sugar_porter_PF00083.hmm	18	NODE_7_length_485696_cov_61.67.g2597.t1
Wickerhamiella_alocasiicola_PYCC8427.aa	sugar_porter_PF00083.hmm	30	NODE_35_length_103976_cov_61.9.g3649.t1				Wickerhamiella_cachassae_PYCC8972.aa	sugar_porter_PF00083.hmm	18	NODE_15_length_216338_cov_56.5.g4242.t1
Wickerhamiella_alocasiicola_PYCC8427.aa	sugar_porter_PF00083.hmm	30	NODE_29_length_137026_cov_54.7.g3326.t1				Wickerhamiella_cachassae_PYCC8972.aa	sugar_porter_PF00083.hmm	18	NODE_1_length_1239776_cov_60.5.g71.t1
Wickerhamiella_alocasiicola_PYCC8427.aa	sugar_porter_PF00083.hmm	30	NODE_5_length_403471_cov_59.46.g1139.t1				Wickerhamiella_cachassae_PYCC8972.aa	sugar_porter_PF00083.hmm	18	NODE_7_length_485696_cov_61.67.g2489.t1
Wickerhamiella_alocasiicola_PYCC8427.aa	sugar_porter_PF00083.hmm	30	NODE_11_length_231212_cov_62.4.g1990.t1				Wickerhamiella_cachassae_PYCC8972.aa	sugar_porter_PF00083.hmm	18	NODE_1_length_1239776_cov_60.5.g61.t1
Wickerhamiella_vanderwaltii_PYCC3671.aa	sugar_porter_PF00083.hmm	36	JAKIRX010000007.1.g4554.t1				Wickerhamiella_cachassae_PYCC8972.aa	sugar_porter_PF00083.hmm	18	NODE_5_length_536027_cov_60.12.g1920.t1
Wickerhamiella_vanderwaltii_PYCC3671.aa	sugar_porter_PF00083.hmm	36	JAKIRX010000087.1.g4753.t1				Wickerhamiella_cachassae_PYCC8972.aa	sugar_porter_PF00083.hmm	18	NODE_1_length_1239776_cov_60.5.g68.t1
Wickerhamiella_vanderwaltii_PYCC3671.aa	sugar_porter_PF00083.hmm	36	JAKIRX010000002.1.g2189.t1			Fructophilic FFZ+	Wickerhamiella_nectarea_PYCC8436.aa	sugar_porter_PF00083.hmm	17	NODE_19_length_111632_cov_45.8.g4096.t1	Itr2 (Myo-inositol transporter)
Wickerhamiella_vanderwaltii_PYCC3671.aa	sugar_porter_PF00083.hmm	36	JAKIRX010000041.1.g2979.t1				Wickerhamiella_nectarea_PYCC8436.aa	sugar_porter_PF00083.hmm	17	NODE_11_length_215917_cov_51.5.g3292.t1	Itr2 (Myo-inositol transporter)
Wickerhamiella_vanderwaltii_PYCC3671.aa	sugar_porter_PF00083.hmm	36	JAKIRX010000033.1.g2495.t1				Wickerhamiella_nectarea_PYCC8436.aa	sugar_porter_PF00083.hmm	17	NODE_1_length_915353_cov_42.64.g259.t1	Hxt-like (hexose transporter)
Wickerhamiella_vanderwaltii_PYCC3671.aa	sugar_porter_PF00083.hmm	36	JAKIRX010000032.1.g2429.t1				Wickerhamiella_nectarea_PYCC8436.aa	sugar_porter_PF00083.hmm	17	NODE_2_length_869588_cov_54.12.g970.t1	Hxt-like (hexose transporter)
Wickerhamiella_vanderwaltii_PYCC3671.aa	sugar_porter_PF00083.hmm	36	JAKIRX010000069.1.g4149.t1				Wickerhamiella_nectarea_PYCC8436.aa	sugar_porter_PF00083.hmm	17	NODE_2_length_869588_cov_54.12.g969.t1	Hxt-like (hexose transporter)
Wickerhamiella_vanderwaltii_PYCC3671.aa	sugar_porter_PF00083.hmm	36	JAKIRX010000141.1.g714.t1				Wickerhamiella_nectarea_PYCC8436.aa	sugar_porter_PF00083.hmm	17	NODE_16_length_175752_cov_42.2.g3822.t1	Itr1 (Myo-inositol transporter)/Hxt-like (hexose transporter)
Wickerhamiella_vanderwaltii_PYCC3671.aa	sugar_porter_PF00083.hmm	36	JAKIRX010000108.1.g96.t1				Wickerhamiella_nectarea_PYCC8436.aa	sugar_porter_PF00083.hmm	17	NODE_19_length_111632_cov_45.8.g4081.t1	Stl1 (Glycerol transport)
Wickerhamiella_vanderwaltii_PYCC3671.aa	sugar_porter_PF00083.hmm	36	JAKIRX010000033.1.g2481.t1				Wickerhamiella_nectarea_PYCC8436.aa	sugar_porter_PF00083.hmm	17	NODE_21_length_81707_cov_40.91.g4153.t1	Fsy1 (fructose symporter)
Wickerhamiella_vanderwaltii_PYCC3671.aa	sugar_porter_PF00083.hmm	36	JAKIRX010000038.1.g2734.t1				Wickerhamiella_nectarea_PYCC8436.aa	sugar_porter_PF00083.hmm	17	NODE_1_length_915353_cov_42.64.g222.t1	Stl1 (Glycerol transport)
Wickerhamiella_vanderwaltii_PYCC3671.aa	sugar_porter_PF00083.hmm	36	JAKIRX010000003.1.g2877.t1				Wickerhamiella_nectarea_PYCC8436.aa	sugar_porter_PF00083.hmm	17	NODE_1_length_915353_cov_42.64.g281.t1	Fsy1 (fructose symporter)
Wickerhamiella_vanderwaltii_PYCC3671.aa	sugar_porter_PF00083.hmm	36	JAKIRX010000030.1.g2338.t1				Wickerhamiella_nectarea_PYCC8436.aa	sugar_porter_PF00083.hmm	17	NODE_2_length_869588_cov_54.12.g563.t1	Maltose permease
Wickerhamiella_vanderwaltii_PYCC3671.aa	sugar_porter_PF00083.hmm	36	JAKIRX010000043.1.g3053.t1				Wickerhamiella_nectarea_PYCC8436.aa	sugar_porter_PF00083.hmm	17	NODE_19_length_111632_cov_45.8.g4095.t1	Fsy1 (fructose symporter)
Wickerhamiella_vanderwaltii_PYCC3671.aa	sugar_porter_PF00083.hmm	36	JAKIRX010000113.1.g267.t1				Wickerhamiella_nectarea_PYCC8436.aa	sugar_porter_PF00083.hmm	17	NODE_12_length_210733_cov_55.7.g3319.t1	Vvs1 (similar to glucose transporter Hgt19)
Wickerhamiella_vanderwaltii_PYCC3671.aa	sugar_porter_PF00083.hmm	36	JAKIRX010000003.1.g2867.t1				Wickerhamiella_nectarea_PYCC8436.aa	sugar_porter_PF00083.hmm	17	NODE_12_length_210733_cov_55.7.g3310.t1	Git1 (Glycerophosphodiester and glycerol-3-phosphate transporter)
Wickerhamiella_vanderwaltii_PYCC3671.aa	sugar_porter_PF00083.hmm	36	JAKIRX010000021.1.g1571.t1				Wickerhamiella_nectarea_PYCC8436.aa	sugar_porter_PF00083.hmm	17	NODE_1_length_915353_cov_42.64.g27.t1	Jen1 (Monocarboxylate transporter)
Wickerhamiella_vanderwaltii_PYCC3671.aa	sugar_porter_PF00083.hmm	36	JAKIRX010000012.1.g525.t1				Wickerhamiella_nectarea_PYCC8436.aa	sugar_porter_PF00083.hmm	17	NODE_12_length_210733_cov_55.7.g3317.t1	Git1 (Glycerophosphodiester and glycerol-3-phosphate transporter)
Wickerhamiella_vanderwaltii_PYCC3671.aa	sugar_porter_PF00083.hmm	36	JAKIRX010000044.1.g3093.t1				Wickerhamiella_nectarea_PYCC8436.aa	sugar_porter_PF00083.hmm	17	NODE_3_length_819885_cov_41.26.g1143.t1	putative transporter
Wickerhamiella_vanderwaltii_PYCC3671.aa	sugar_porter_PF00083.hmm	36	JAKIRX010000046.1.g3197.t1				Wickerhamiella_parazyma_PYCC8426.aa	sugar_porter_PF00083.hmm	18	NODE_14_length_125261_cov_87.8.g1379.t1
Wickerhamiella_vanderwaltii_PYCC3671.aa	sugar_porter_PF00083.hmm	36	JAKIRX010000034.1.g2507.t1				Wickerhamiella_parazyma_PYCC8426.aa	sugar_porter_PF00083.hmm	18	NODE_28_length_104274_cov_102..g2278.t1
Wickerhamiella_vanderwaltii_PYCC3671.aa	sugar_porter_PF00083.hmm	36	JAKIRX010000003.1.g2874.t1				Wickerhamiella_parazyma_PYCC8426.aa	sugar_porter_PF00083.hmm	18	NODE_56_length_62269_cov_74.25.g3534.t1
Wickerhamiella_vanderwaltii_PYCC3671.aa	sugar_porter_PF00083.hmm	36	JAKIRX010000003.1.g2855.t1				Wickerhamiella_parazyma_PYCC8426.aa	sugar_porter_PF00083.hmm	18	NODE_56_length_62269_cov_74.25.g3536.t1
Wickerhamiella_vanderwaltii_PYCC3671.aa	sugar_porter_PF00083.hmm	36	JAKIRX010000042.1.g3033.t1				Wickerhamiella_parazyma_PYCC8426.aa	sugar_porter_PF00083.hmm	18	NODE_56_length_62269_cov_74.25.g3535.t1
Wickerhamiella_vanderwaltii_PYCC3671.aa	sugar_porter_PF00083.hmm	36	JAKIRX010000006.1.g4248.t1				Wickerhamiella_parazyma_PYCC8426.aa	sugar_porter_PF00083.hmm	18	NODE_56_length_62269_cov_74.25.g3537.t1
Wickerhamiella_vanderwaltii_PYCC3671.aa	sugar_porter_PF00083.hmm	36	JAKIRX010000017.1.g1104.t1				Wickerhamiella_parazyma_PYCC8426.aa	sugar_porter_PF00083.hmm	18	NODE_17_length_119624_cov_105..g1568.t1
Wickerhamiella_vanderwaltii_PYCC3671.aa	sugar_porter_PF00083.hmm	36	JAKIRX010000025.1.g1862.t1				Wickerhamiella_parazyma_PYCC8426.aa	sugar_porter_PF00083.hmm	18	NODE_14_length_125261_cov_87.8.g1361.t1
Wickerhamiella_vanderwaltii_PYCC3671.aa	sugar_porter_PF00083.hmm	36	JAKIRX010000009.1.g5055.t1				Wickerhamiella_parazyma_PYCC8426.aa	sugar_porter_PF00083.hmm	18	NODE_65_length_48226_cov_55.08.g3808.t1
Wickerhamiella_vanderwaltii_PYCC3671.aa	sugar_porter_PF00083.hmm	36	JAKIRX010000025.1.g1829.t1				Wickerhamiella_parazyma_PYCC8426.aa	sugar_porter_PF00083.hmm	18	NODE_4_length_184420_cov_91.52.g524.t1
Wickerhamiella_vanderwaltii_PYCC3671.aa	sugar_porter_PF00083.hmm	36	JAKIRX010000009.1.g5094.t1				Wickerhamiella_parazyma_PYCC8426.aa	sugar_porter_PF00083.hmm	18	NODE_75_length_42674_cov_80.93.g4048.t1
Wickerhamiella_vanderwaltii_PYCC3671.aa	sugar_porter_PF00083.hmm	36	JAKIRX010000023.1.g1731.t1				Wickerhamiella_parazyma_PYCC8426.aa	sugar_porter_PF00083.hmm	18	NODE_43_length_78199_cov_87.73.g3066.t1
Wickerhamiella_vanderwaltii_PYCC3671.aa	sugar_porter_PF00083.hmm	36	JAKIRX010000012.1.g569.t1				Wickerhamiella_parazyma_PYCC8426.aa	sugar_porter_PF00083.hmm	18	NODE_14_length_125261_cov_87.8.g1378.t1
Wickerhamiella_vanderwaltii_PYCC3671.aa	sugar_porter_PF00083.hmm	36	JAKIRX010000009.1.g5035.t1				Wickerhamiella_parazyma_PYCC8426.aa	sugar_porter_PF00083.hmm	18	NODE_87_length_31319_cov_56.71.g4276.t1
Wickerhamiella_vanderwaltii_PYCC3671.aa	sugar_porter_PF00083.hmm	36	JAKIRX010000016.1.g970.t1				Wickerhamiella_parazyma_PYCC8426.aa	sugar_porter_PF00083.hmm	18	NODE_87_length_31319_cov_56.71.g4265.t1
Wickerhamiella_vanderwaltii_PYCC3671.aa	sugar_porter_PF00083.hmm	36	JAKIRX010000009.1.g5034.t1				Wickerhamiella_parazyma_PYCC8426.aa	sugar_porter_PF00083.hmm	18	NODE_12_length_137426_cov_112..g1238.t1
Wickerhamiella_vanderwaltii_PYCC3671.aa	sugar_porter_PF00083.hmm	36	JAKIRX010000012.1.g548.t1				Wickerhamiella_parazyma_PYCC8426.aa	sugar_porter_PF00083.hmm	18	NODE_87_length_31319_cov_56.71.g4273.t1
Wickerhamiella_drosophilae_PYCC8328.aa	sugar_porter_PF00083.hmm	23	NODE_63_length_53185_cov_222.9.g3912.t1				Wickerhamiella_parazyma_PYCC8426.aa	sugar_porter_PF00083.hmm	18	NODE_31_length_99118_cov_100.4.g2491.t1
Wickerhamiella_drosophilae_PYCC8328.aa	sugar_porter_PF00083.hmm	23	NODE_1_length_460443_cov_189.0.g100.t1				Wickerhamiella_azymoides_PYCC8994.aa	sugar_porter_PF00083.hmm	18	NODE_4_length_505975_cov_31.08.g1339.t1
Wickerhamiella_drosophilae_PYCC8328.aa	sugar_porter_PF00083.hmm	23	NODE_83_length_34773_cov_225.6.g4356.t1				Wickerhamiella_azymoides_PYCC8994.aa	sugar_porter_PF00083.hmm	18	NODE_3_length_544458_cov_32.51.g1061.t1
Wickerhamiella_drosophilae_PYCC8328.aa	sugar_porter_PF00083.hmm	23	NODE_87_length_33705_cov_225.6.g4422.t1				Wickerhamiella_azymoides_PYCC8994.aa	sugar_porter_PF00083.hmm	18	NODE_8_length_379953_cov_30.71.g2182.t1
Wickerhamiella_drosophilae_PYCC8328.aa	sugar_porter_PF00083.hmm	23	NODE_35_length_90242_cov_196.3.g2858.t1				Wickerhamiella_azymoides_PYCC8994.aa	sugar_porter_PF00083.hmm	18	NODE_2_length_613727_cov_32.77.g630.t1
Wickerhamiella_drosophilae_PYCC8328.aa	sugar_porter_PF00083.hmm	23	NODE_104_length_22756_cov_221..g4673.t1				Wickerhamiella_azymoides_PYCC8994.aa	sugar_porter_PF00083.hmm	18	NODE_3_length_544458_cov_32.51.g1062.t1
Wickerhamiella_drosophilae_PYCC8328.aa	sugar_porter_PF00083.hmm	23	NODE_33_length_95348_cov_199.7.g2745.t1				Wickerhamiella_azymoides_PYCC8994.aa	sugar_porter_PF00083.hmm	18	NODE_36_length_53840_cov_33.31.g4773.t1
Wickerhamiella_drosophilae_PYCC8328.aa	sugar_porter_PF00083.hmm	23	NODE_26_length_111253_cov_204..g2342.t1				Wickerhamiella_azymoides_PYCC8994.aa	sugar_porter_PF00083.hmm	18	NODE_26_length_116903_cov_33.5.g4357.t1
Wickerhamiella_drosophilae_PYCC8328.aa	sugar_porter_PF00083.hmm	23	NODE_75_length_41389_cov_208.1.g4190.t1				Wickerhamiella_azymoides_PYCC8994.aa	sugar_porter_PF00083.hmm	18	NODE_24_length_137203_cov_36.3.g4160.t1
Wickerhamiella_drosophilae_PYCC8328.aa	sugar_porter_PF00083.hmm	23	NODE_51_length_64138_cov_193.3.g3522.t1				Wickerhamiella_azymoides_PYCC8994.aa	sugar_porter_PF00083.hmm	18	NODE_27_length_103817_cov_42.7.g4395.t1
Wickerhamiella_drosophilae_PYCC8328.aa	sugar_porter_PF00083.hmm	23	NODE_15_length_152034_cov_177..g1600.t1				Wickerhamiella_azymoides_PYCC8994.aa	sugar_porter_PF00083.hmm	18	NODE_13_length_256687_cov_32.9.g3076.t1
Wickerhamiella_drosophilae_PYCC8328.aa	sugar_porter_PF00083.hmm	23	NODE_15_length_152034_cov_177..g1611.t1				Wickerhamiella_azymoides_PYCC8994.aa	sugar_porter_PF00083.hmm	18	NODE_9_length_362252_cov_32.38.g2335.t1
Wickerhamiella_drosophilae_PYCC8328.aa	sugar_porter_PF00083.hmm	23	NODE_11_length_167199_cov_192..g1182.t1				Wickerhamiella_azymoides_PYCC8994.aa	sugar_porter_PF00083.hmm	18	NODE_4_length_505975_cov_31.08.g1336.t1
Wickerhamiella_drosophilae_PYCC8328.aa	sugar_porter_PF00083.hmm	23	NODE_15_length_152034_cov_177..g1604.t1				Wickerhamiella_azymoides_PYCC8994.aa	sugar_porter_PF00083.hmm	18	NODE_19_length_180243_cov_32.4.g3727.t1
Wickerhamiella_drosophilae_PYCC8328.aa	sugar_porter_PF00083.hmm	23	NODE_43_length_81632_cov_200.2.g3228.t1				Wickerhamiella_azymoides_PYCC8994.aa	sugar_porter_PF00083.hmm	18	NODE_4_length_505975_cov_31.08.g1117.t1
Wickerhamiella_drosophilae_PYCC8328.aa	sugar_porter_PF00083.hmm	23	NODE_2_length_234308_cov_213.7.g317.t1				Wickerhamiella_azymoides_PYCC8994.aa	sugar_porter_PF00083.hmm	18	NODE_4_length_505975_cov_31.08.g1106.t1
Wickerhamiella_drosophilae_PYCC8328.aa	sugar_porter_PF00083.hmm	23	NODE_15_length_152034_cov_177..g1624.t1				Wickerhamiella_azymoides_PYCC8994.aa	sugar_porter_PF00083.hmm	18	NODE_19_length_180243_cov_32.4.g3738.t1
Wickerhamiella_drosophilae_PYCC8328.aa	sugar_porter_PF00083.hmm	23	NODE_36_length_89589_cov_209.7.g2927.t1				Wickerhamiella_azymoides_PYCC8994.aa	sugar_porter_PF00083.hmm	18	NODE_4_length_505975_cov_31.08.g1113.t1
Wickerhamiella_drosophilae_PYCC8328.aa	sugar_porter_PF00083.hmm	23	NODE_22_length_125340_cov_206..g2109.t1				Wickerhamiella_azymoides_PYCC8994.aa	sugar_porter_PF00083.hmm	18	NODE_33_length_62165_cov_43.75.g4677.t1
Wickerhamiella_drosophilae_PYCC8328.aa	sugar_porter_PF00083.hmm	23	NODE_16_length_148341_cov_207..g1647.t1				Wickerhamiella_azyma_PYCC8333.aa	sugar_porter_PF00083.hmm	19	NODE_6_length_460470_cov_125.1.g2055.t1
Wickerhamiella_drosophilae_PYCC8328.aa	sugar_porter_PF00083.hmm	23	NODE_104_length_22756_cov_221..g4678.t1				Wickerhamiella_azyma_PYCC8333.aa	sugar_porter_PF00083.hmm	19	NODE_26_length_94344_cov_117.9.g4693.t1
Wickerhamiella_drosophilae_PYCC8328.aa	sugar_porter_PF00083.hmm	23	NODE_10_length_170521_cov_204..g1104.t1				Wickerhamiella_azyma_PYCC8333.aa	sugar_porter_PF00083.hmm	19	NODE_8_length_346791_cov_258.6.g2595.t1
Wickerhamiella_drosophilae_PYCC8328.aa	sugar_porter_PF00083.hmm	23	NODE_32_length_95362_cov_220.6.g2722.t1				Wickerhamiella_azyma_PYCC8333.aa	sugar_porter_PF00083.hmm	19	NODE_24_length_115474_cov_126..g4590.t1
Wickerhamiella_jalapaonensis_PYCC8424.aa	sugar_porter_PF00083.hmm	23	NODE_51_length_65138_cov_73.31.g4004.t1				Wickerhamiella_azyma_PYCC8333.aa	sugar_porter_PF00083.hmm	19	NODE_26_length_94344_cov_117.9.g4694.t1
Wickerhamiella_jalapaonensis_PYCC8424.aa	sugar_porter_PF00083.hmm	23	NODE_2_length_414926_cov_106.6.g570.t1				Wickerhamiella_azyma_PYCC8333.aa	sugar_porter_PF00083.hmm	19	NODE_2_length_982054_cov_118.0.g795.t1
Wickerhamiella_jalapaonensis_PYCC8424.aa	sugar_porter_PF00083.hmm	23	NODE_47_length_68240_cov_136.0.g3840.t1				Wickerhamiella_azyma_PYCC8333.aa	sugar_porter_PF00083.hmm	19	NODE_10_length_323433_cov_118..g2953.t1
Wickerhamiella_jalapaonensis_PYCC8424.aa	sugar_porter_PF00083.hmm	23	NODE_45_length_68660_cov_119.9.g3767.t1				Wickerhamiella_azyma_PYCC8333.aa	sugar_porter_PF00083.hmm	19	NODE_17_length_208279_cov_123..g3946.t1
Wickerhamiella_jalapaonensis_PYCC8424.aa	sugar_porter_PF00083.hmm	23	NODE_91_length_17475_cov_143.9.g4694.t1				Wickerhamiella_azyma_PYCC8333.aa	sugar_porter_PF00083.hmm	19	NODE_30_length_73469_cov_125.4.g4890.t1
Wickerhamiella_jalapaonensis_PYCC8424.aa	sugar_porter_PF00083.hmm	23	NODE_71_length_34894_cov_125.0.g4445.t1				Wickerhamiella_azyma_PYCC8333.aa	sugar_porter_PF00083.hmm	19	NODE_16_length_224464_cov_123..g3826.t1
Wickerhamiella_jalapaonensis_PYCC8424.aa	sugar_porter_PF00083.hmm	23	NODE_4_length_322729_cov_125.0.g868.t1				Wickerhamiella_azyma_PYCC8333.aa	sugar_porter_PF00083.hmm	19	NODE_30_length_73469_cov_125.4.g4892.t1
Wickerhamiella_jalapaonensis_PYCC8424.aa	sugar_porter_PF00083.hmm	23	NODE_52_length_61343_cov_133.8.g4012.t1				Wickerhamiella_azyma_PYCC8333.aa	sugar_porter_PF00083.hmm	19	NODE_20_length_176543_cov_118..g4251.t1
Wickerhamiella_jalapaonensis_PYCC8424.aa	sugar_porter_PF00083.hmm	23	NODE_58_length_47492_cov_143.2.g4175.t1				Wickerhamiella_azyma_PYCC8333.aa	sugar_porter_PF00083.hmm	19	NODE_5_length_481287_cov_112.8.g2030.t1
Wickerhamiella_jalapaonensis_PYCC8424.aa	sugar_porter_PF00083.hmm	23	NODE_30_length_90592_cov_70.39.g3200.t1				Wickerhamiella_azyma_PYCC8333.aa	sugar_porter_PF00083.hmm	19	NODE_14_length_265014_cov_123..g3512.t1
Wickerhamiella_jalapaonensis_PYCC8424.aa	sugar_porter_PF00083.hmm	23	NODE_37_length_77957_cov_77.94.g3500.t1				Wickerhamiella_azyma_PYCC8333.aa	sugar_porter_PF00083.hmm	19	NODE_4_length_516929_cov_116.4.g1605.t1
Wickerhamiella_jalapaonensis_PYCC8424.aa	sugar_porter_PF00083.hmm	23	NODE_9_length_217281_cov_135.9.g1538.t1				Wickerhamiella_azyma_PYCC8333.aa	sugar_porter_PF00083.hmm	19	NODE_4_length_516929_cov_116.4.g1617.t1
Wickerhamiella_jalapaonensis_PYCC8424.aa	sugar_porter_PF00083.hmm	23	NODE_9_length_217281_cov_135.9.g1528.t1				Wickerhamiella_azyma_PYCC8333.aa	sugar_porter_PF00083.hmm	19	NODE_1_length_1096766_cov_116..g360.t1
Wickerhamiella_jalapaonensis_PYCC8424.aa	sugar_porter_PF00083.hmm	23	NODE_1_length_616227_cov_105.3.g134.t1				Wickerhamiella_azyma_PYCC8333.aa	sugar_porter_PF00083.hmm	19	NODE_4_length_516929_cov_116.4.g1609.t1
Wickerhamiella_jalapaonensis_PYCC8424.aa	sugar_porter_PF00083.hmm	23	NODE_1_length_616227_cov_105.3.g199.t1				Wickerhamiella_azyma_PYCC8333.aa	sugar_porter_PF00083.hmm	19	NODE_27_length_84763_cov_134.7.g4793.t1
Wickerhamiella_jalapaonensis_PYCC8424.aa	sugar_porter_PF00083.hmm	23	NODE_9_length_217281_cov_135.9.g1535.t1				Wickerhamiella_versatilis_JCM5958.aa	sugar_porter_PF00083.hmm	21	BCJV01000001.1.g849.t1
Wickerhamiella_jalapaonensis_PYCC8424.aa	sugar_porter_PF00083.hmm	23	NODE_9_length_217281_cov_135.9.g1515.t1				Wickerhamiella_versatilis_JCM5958.aa	sugar_porter_PF00083.hmm	21	BCJV01000001.1.g2197.t1
Wickerhamiella_jalapaonensis_PYCC8424.aa	sugar_porter_PF00083.hmm	23	NODE_6_length_229474_cov_121.3.g1202.t1				Wickerhamiella_versatilis_JCM5958.aa	sugar_porter_PF00083.hmm	21	BCJV01000002.1.g3195.t1
Wickerhamiella_jalapaonensis_PYCC8424.aa	sugar_porter_PF00083.hmm	23	NODE_16_length_168008_cov_110..g2248.t1				Wickerhamiella_versatilis_JCM5958.aa	sugar_porter_PF00083.hmm	21	BCJV01000001.1.g1917.t1
Wickerhamiella_jalapaonensis_PYCC8424.aa	sugar_porter_PF00083.hmm	23	NODE_99_length_13012_cov_147.7.g4753.t1				Wickerhamiella_versatilis_JCM5958.aa	sugar_porter_PF00083.hmm	21	BCJV01000002.1.g3378.t1
Wickerhamiella_jalapaonensis_PYCC8424.aa	sugar_porter_PF00083.hmm	23	NODE_27_length_105611_cov_81.5.g3009.t1				Wickerhamiella_versatilis_JCM5958.aa	sugar_porter_PF00083.hmm	21	BCJV01000002.1.g3379.t1
Wickerhamiella_jalapaonensis_PYCC8424.aa	sugar_porter_PF00083.hmm	23	NODE_59_length_46915_cov_111.0.g4217.t1				Wickerhamiella_versatilis_JCM5958.aa	sugar_porter_PF00083.hmm	21	BCJV01000003.1.g4121.t1
Wickerhamiella_jalapaonensis_PYCC8424.aa	sugar_porter_PF00083.hmm	23	NODE_48_length_67803_cov_134.6.g3868.t1				Wickerhamiella_versatilis_JCM5958.aa	sugar_porter_PF00083.hmm	21	BCJV01000001.1.g474.t1
Wickerhamiella_nakhonpathomensis_PYCC8914.aa	sugar_porter_PF00083.hmm	28	NODE_5_length_413662_cov_204.2.g1664.t1				Wickerhamiella_versatilis_JCM5958.aa	sugar_porter_PF00083.hmm	21	BCJV01000001.1.g472.t1
Wickerhamiella_nakhonpathomensis_PYCC8914.aa	sugar_porter_PF00083.hmm	28	NODE_1_length_929900_cov_202.3.g285.t1				Wickerhamiella_versatilis_JCM5958.aa	sugar_porter_PF00083.hmm	21	BCJV01000001.1.g473.t1
Wickerhamiella_nakhonpathomensis_PYCC8914.aa	sugar_porter_PF00083.hmm	28	NODE_2_length_660383_cov_199.3.g891.t1				Wickerhamiella_versatilis_JCM5958.aa	sugar_porter_PF00083.hmm	21	BCJV01000001.1.g2044.t1
Wickerhamiella_nakhonpathomensis_PYCC8914.aa	sugar_porter_PF00083.hmm	28	NODE_7_length_376571_cov_202.6.g1984.t1				Wickerhamiella_versatilis_JCM5958.aa	sugar_porter_PF00083.hmm	21	BCJV01000001.1.g1211.t1
Wickerhamiella_nakhonpathomensis_PYCC8914.aa	sugar_porter_PF00083.hmm	28	NODE_2_length_660383_cov_199.3.g890.t1				Wickerhamiella_versatilis_JCM5958.aa	sugar_porter_PF00083.hmm	21	BCJV01000002.1.g3460.t1
Wickerhamiella_nakhonpathomensis_PYCC8914.aa	sugar_porter_PF00083.hmm	28	NODE_9_length_327449_cov_199.1.g2367.t1				Wickerhamiella_versatilis_JCM5958.aa	sugar_porter_PF00083.hmm	21	BCJV01000002.1.g3356.t1
Wickerhamiella_nakhonpathomensis_PYCC8914.aa	sugar_porter_PF00083.hmm	28	NODE_31_length_112216_cov_203..g4808.t1				Wickerhamiella_versatilis_JCM5958.aa	sugar_porter_PF00083.hmm	21	BCJV01000003.1.g3673.t1
Wickerhamiella_nakhonpathomensis_PYCC8914.aa	sugar_porter_PF00083.hmm	28	NODE_16_length_231618_cov_202..g3443.t1				Wickerhamiella_versatilis_JCM5958.aa	sugar_porter_PF00083.hmm	21	BCJV01000001.1.g2359.t1
Wickerhamiella_nakhonpathomensis_PYCC8914.aa	sugar_porter_PF00083.hmm	28	NODE_1_length_929900_cov_202.3.g413.t1				Wickerhamiella_versatilis_JCM5958.aa	sugar_porter_PF00083.hmm	21	BCJV01000001.1.g1302.t1
Wickerhamiella_nakhonpathomensis_PYCC8914.aa	sugar_porter_PF00083.hmm	28	NODE_17_length_226728_cov_202..g3633.t1				Wickerhamiella_versatilis_JCM5958.aa	sugar_porter_PF00083.hmm	21	BCJV01000001.1.g37.t1
Wickerhamiella_nakhonpathomensis_PYCC8914.aa	sugar_porter_PF00083.hmm	28	NODE_6_length_408379_cov_201.9.g1722.t1				Wickerhamiella_versatilis_JCM5958.aa	sugar_porter_PF00083.hmm	21	BCJV01000003.1.g3713.t1
Wickerhamiella_nakhonpathomensis_PYCC8914.aa	sugar_porter_PF00083.hmm	28	NODE_2_length_660383_cov_199.3.g855.t1				Wickerhamiella_versatilis_JCM5958.aa	sugar_porter_PF00083.hmm	21	BCJV01000001.1.g2360.t1
Wickerhamiella_nakhonpathomensis_PYCC8914.aa	sugar_porter_PF00083.hmm	28	NODE_2_length_660383_cov_199.3.g865.t1				Wickerhamiella_versatilis_JCM5958.aa	sugar_porter_PF00083.hmm	21	BCJV01000007.1.g5137.t1
Wickerhamiella_nakhonpathomensis_PYCC8914.aa	sugar_porter_PF00083.hmm	28	NODE_1_length_929900_cov_202.3.g76.t1				Wickerhamiella_domercqiae_PYCC3067.aa	sugar_porter_PF00083.hmm	16	PEOA01000130.1.g3303.t1
Wickerhamiella_nakhonpathomensis_PYCC8914.aa	sugar_porter_PF00083.hmm	28	NODE_2_length_660383_cov_199.3.g858.t1				Wickerhamiella_domercqiae_PYCC3067.aa	sugar_porter_PF00083.hmm	16	PEOA01000125.1.g2871.t1
Wickerhamiella_nakhonpathomensis_PYCC8914.aa	sugar_porter_PF00083.hmm	28	NODE_9_length_327449_cov_199.1.g2311.t1				Wickerhamiella_domercqiae_PYCC3067.aa	sugar_porter_PF00083.hmm	16	PEOA01000122.1.g3164.t1
Wickerhamiella_nakhonpathomensis_PYCC8914.aa	sugar_porter_PF00083.hmm	28	NODE_18_length_221718_cov_191..g3652.t1				Wickerhamiella_domercqiae_PYCC3067.aa	sugar_porter_PF00083.hmm	16	PEOA01000080.1.g2634.t1
Wickerhamiella_nakhonpathomensis_PYCC8914.aa	sugar_porter_PF00083.hmm	28	NODE_2_length_660383_cov_199.3.g774.t1				Wickerhamiella_domercqiae_PYCC3067.aa	sugar_porter_PF00083.hmm	16	PEOA01000110.1.g1638.t1
Wickerhamiella_nakhonpathomensis_PYCC8914.aa	sugar_porter_PF00083.hmm	28	NODE_31_length_112216_cov_203..g4829.t1				Wickerhamiella_domercqiae_PYCC3067.aa	sugar_porter_PF00083.hmm	16	PEOA01000121.1.g3092.t1
Wickerhamiella_nakhonpathomensis_PYCC8914.aa	sugar_porter_PF00083.hmm	28	NODE_36_length_58544_cov_199.3.g5084.t1				Wickerhamiella_domercqiae_PYCC3067.aa	sugar_porter_PF00083.hmm	16	PEOA01000134.1.g2442.t1
Wickerhamiella_nakhonpathomensis_PYCC8914.aa	sugar_porter_PF00083.hmm	28	NODE_20_length_199863_cov_202..g3988.t1				Wickerhamiella_domercqiae_PYCC3067.aa	sugar_porter_PF00083.hmm	16	PEOA01000120.1.g1589.t1
Wickerhamiella_nakhonpathomensis_PYCC8914.aa	sugar_porter_PF00083.hmm	28	NODE_38_length_54103_cov_196.0.g5134.t1				Wickerhamiella_domercqiae_PYCC3067.aa	sugar_porter_PF00083.hmm	16	PEOA01000137.1.g1958.t1
Wickerhamiella_nakhonpathomensis_PYCC8914.aa	sugar_porter_PF00083.hmm	28	NODE_2_length_660383_cov_199.3.g529.t1				Wickerhamiella_domercqiae_PYCC3067.aa	sugar_porter_PF00083.hmm	16	PEOA01000129.1.g270.t1
Wickerhamiella_nakhonpathomensis_PYCC8914.aa	sugar_porter_PF00083.hmm	28	NODE_13_length_264450_cov_205..g3016.t1				Wickerhamiella_domercqiae_PYCC3067.aa	sugar_porter_PF00083.hmm	16	PEOA01000131.1.g996.t1
Wickerhamiella_nakhonpathomensis_PYCC8914.aa	sugar_porter_PF00083.hmm	28	NODE_8_length_353753_cov_190.6.g2191.t1				Wickerhamiella_domercqiae_PYCC3067.aa	sugar_porter_PF00083.hmm	16	PEOA01000074.1.g3879.t1
Wickerhamiella_nakhonpathomensis_PYCC8914.aa	sugar_porter_PF00083.hmm	28	NODE_5_length_413662_cov_204.2.g1650.t1				Wickerhamiella_domercqiae_PYCC3067.aa	sugar_porter_PF00083.hmm	16	PEOA01000107.1.g1078.t1
Wickerhamiella_nakhonpathomensis_PYCC8914.aa	sugar_porter_PF00083.hmm	28	NODE_31_length_112216_cov_203..g4813.t1				Wickerhamiella_domercqiae_PYCC3067.aa	sugar_porter_PF00083.hmm	16	PEOA01000089.1.g3380.t1
Wickerhamiella_nakhonpathomensis_PYCC8914.aa	sugar_porter_PF00083.hmm	28	NODE_32_length_106034_cov_202..g4859.t1				Wickerhamiella_domercqiae_PYCC3067.aa	sugar_porter_PF00083.hmm	16	PEOA01000138.1.g4214.t1
Wickerhamiella_occidentalis_NRRLY-27364.aa	sugar_porter_PF00083.hmm	28	NREE01000002.1.g2210.t1				Wickerhamiella_domercqiae_PYCC3067.aa	sugar_porter_PF00083.hmm	16	PEOA01000094.1.g3873.t1
Wickerhamiella_occidentalis_NRRLY-27364.aa	sugar_porter_PF00083.hmm	28	NREE01000025.1.g1760.t1				Wickerhamiella_domercqiae_JCM9478.aa	sugar_porter_PF00083.hmm	15	BCGM01000003.1.g4315.t1
Wickerhamiella_occidentalis_NRRLY-27364.aa	sugar_porter_PF00083.hmm	28	NREE01000003.1.g2974.t1				Wickerhamiella_domercqiae_JCM9478.aa	sugar_porter_PF00083.hmm	15	BCGM01000003.1.g3526.t1
Wickerhamiella_occidentalis_NRRLY-27364.aa	sugar_porter_PF00083.hmm	28	NREE01000029.1.g2006.t1				Wickerhamiella_domercqiae_JCM9478.aa	sugar_porter_PF00083.hmm	15	BCGM01000003.1.g3695.t1
Wickerhamiella_occidentalis_NRRLY-27364.aa	sugar_porter_PF00083.hmm	28	NREE01000029.1.g2005.t1				Wickerhamiella_domercqiae_JCM9478.aa	sugar_porter_PF00083.hmm	15	BCGM01000001.1.g570.t1
Wickerhamiella_occidentalis_NRRLY-27364.aa	sugar_porter_PF00083.hmm	28	NREE01000010.1.g75.t1				Wickerhamiella_domercqiae_JCM9478.aa	sugar_porter_PF00083.hmm	15	BCGM01000002.1.g2917.t1
Wickerhamiella_occidentalis_NRRLY-27364.aa	sugar_porter_PF00083.hmm	28	NREE01000086.1.g4904.t1				Wickerhamiella_domercqiae_JCM9478.aa	sugar_porter_PF00083.hmm	15	BCGM01000001.1.g335.t1
Wickerhamiella_occidentalis_NRRLY-27364.aa	sugar_porter_PF00083.hmm	28	NREE01000042.1.g3169.t1				Wickerhamiella_domercqiae_JCM9478.aa	sugar_porter_PF00083.hmm	15	BCGM01000002.1.g2844.t1
Wickerhamiella_occidentalis_NRRLY-27364.aa	sugar_porter_PF00083.hmm	28	NREE01000012.1.g401.t1				Wickerhamiella_domercqiae_JCM9478.aa	sugar_porter_PF00083.hmm	15	BCGM01000001.1.g841.t1
Wickerhamiella_occidentalis_NRRLY-27364.aa	sugar_porter_PF00083.hmm	28	NREE01000008.1.g5070.t1				Wickerhamiella_domercqiae_JCM9478.aa	sugar_porter_PF00083.hmm	15	BCGM01000001.1.g1083.t1
Wickerhamiella_occidentalis_NRRLY-27364.aa	sugar_porter_PF00083.hmm	28	NREE01000006.1.g4440.t1				Wickerhamiella_domercqiae_JCM9478.aa	sugar_porter_PF00083.hmm	15	BCGM01000001.1.g767.t1
Wickerhamiella_occidentalis_NRRLY-27364.aa	sugar_porter_PF00083.hmm	28	NREE01000029.1.g2049.t1				Wickerhamiella_domercqiae_JCM9478.aa	sugar_porter_PF00083.hmm	15	BCGM01000001.1.g512.t1
Wickerhamiella_occidentalis_NRRLY-27364.aa	sugar_porter_PF00083.hmm	28	NREE01000047.1.g3348.t1				Wickerhamiella_domercqiae_JCM9478.aa	sugar_porter_PF00083.hmm	15	BCGM01000001.1.g513.t1
Wickerhamiella_occidentalis_NRRLY-27364.aa	sugar_porter_PF00083.hmm	28	NREE01000007.1.g4812.t1				Wickerhamiella_domercqiae_JCM9478.aa	sugar_porter_PF00083.hmm	15	BCGM01000003.1.g4034.t1
Wickerhamiella_occidentalis_NRRLY-27364.aa	sugar_porter_PF00083.hmm	28	NREE01000029.1.g2053.t1				Wickerhamiella_domercqiae_JCM9478.aa	sugar_porter_PF00083.hmm	15	BCGM01000003.1.g4280.t1
Wickerhamiella_occidentalis_NRRLY-27364.aa	sugar_porter_PF00083.hmm	28	NREE01000023.1.g1559.t1				Wickerhamiella_domercqiae_JCM9478.aa	sugar_porter_PF00083.hmm	15	BCGM01000001.1.g94.t1
Wickerhamiella_occidentalis_NRRLY-27364.aa	sugar_porter_PF00083.hmm	28	NREE01000056.1.g3825.t1				Wickerhamiella_bombiphila_PYCC8430.aa	sugar_porter_PF00083.hmm	17	NODE_1_length_991170_cov_50.57.g213.t1
Wickerhamiella_occidentalis_NRRLY-27364.aa	sugar_porter_PF00083.hmm	28	NREE01000010.1.g121.t1				Wickerhamiella_bombiphila_PYCC8430.aa	sugar_porter_PF00083.hmm	17	NODE_21_length_134317_cov_55.0.g3317.t1
Wickerhamiella_occidentalis_NRRLY-27364.aa	sugar_porter_PF00083.hmm	28	NREE01000020.1.g1325.t1				Wickerhamiella_bombiphila_PYCC8430.aa	sugar_porter_PF00083.hmm	17	NODE_22_length_129885_cov_51.3.g3369.t1
Wickerhamiella_occidentalis_NRRLY-27364.aa	sugar_porter_PF00083.hmm	28	NREE01000002.1.g2237.t1				Wickerhamiella_bombiphila_PYCC8430.aa	sugar_porter_PF00083.hmm	17	NODE_7_length_329317_cov_49.75.g1786.t1
Wickerhamiella_occidentalis_NRRLY-27364.aa	sugar_porter_PF00083.hmm	28	NREE01000048.1.g3392.t1				Wickerhamiella_bombiphila_PYCC8430.aa	sugar_porter_PF00083.hmm	17	NODE_1_length_991170_cov_50.57.g30.t1
Wickerhamiella_occidentalis_NRRLY-27364.aa	sugar_porter_PF00083.hmm	28	NREE01000001.1.g1150.t1				Wickerhamiella_bombiphila_PYCC8430.aa	sugar_porter_PF00083.hmm	17	NODE_9_length_289434_cov_50.12.g2159.t1
Wickerhamiella_occidentalis_NRRLY-27364.aa	sugar_porter_PF00083.hmm	28	NREE01000002.1.g2196.t1				Wickerhamiella_bombiphila_PYCC8430.aa	sugar_porter_PF00083.hmm	17	NODE_16_length_168957_cov_51.6.g2943.t1
Wickerhamiella_occidentalis_NRRLY-27364.aa	sugar_porter_PF00083.hmm	28	NREE01000014.1.g618.t1				Wickerhamiella_bombiphila_PYCC8430.aa	sugar_porter_PF00083.hmm	17	NODE_2_length_567878_cov_50.79.g715.t1
Wickerhamiella_occidentalis_NRRLY-27364.aa	sugar_porter_PF00083.hmm	28	NREE01000002.1.g2250.t1				Wickerhamiella_bombiphila_PYCC8430.aa	sugar_porter_PF00083.hmm	17	NODE_7_length_329317_cov_49.75.g1846.t1
Wickerhamiella_occidentalis_NRRLY-27364.aa	sugar_porter_PF00083.hmm	28	NREE01000040.1.g3075.t1				Wickerhamiella_bombiphila_PYCC8430.aa	sugar_porter_PF00083.hmm	17	NODE_20_length_135872_cov_54.0.g3270.t1
Wickerhamiella_occidentalis_NRRLY-27364.aa	sugar_porter_PF00083.hmm	28	NREE01000029.1.g2043.t1				Wickerhamiella_bombiphila_PYCC8430.aa	sugar_porter_PF00083.hmm	17	NODE_8_length_311447_cov_51.15.g2014.t1
Wickerhamiella_occidentalis_NRRLY-27364.aa	sugar_porter_PF00083.hmm	28	NREE01000009.1.g5136.t1				Wickerhamiella_bombiphila_PYCC8430.aa	sugar_porter_PF00083.hmm	17	NODE_1_length_991170_cov_50.57.g484.t1
Wickerhamiella_lipophila_PYCC6398.aa	sugar_porter_PF00083.hmm	25	NODE_4_length_571282_cov_80.30.g1341.t1				Wickerhamiella_bombiphila_PYCC8430.aa	sugar_porter_PF00083.hmm	17	NODE_49_length_44700_cov_62.26.g4424.t1
Wickerhamiella_lipophila_PYCC6398.aa	sugar_porter_PF00083.hmm	25	NODE_20_length_173012_cov_67.4.g3694.t1				Wickerhamiella_bombiphila_PYCC8430.aa	sugar_porter_PF00083.hmm	17	NODE_2_length_567878_cov_50.79.g655.t1
Wickerhamiella_lipophila_PYCC6398.aa	sugar_porter_PF00083.hmm	25	NODE_35_length_51881_cov_71.04.g4493.t1				Wickerhamiella_bombiphila_PYCC8430.aa	sugar_porter_PF00083.hmm	17	NODE_4_length_443102_cov_50.09.g1171.t1
Wickerhamiella_lipophila_PYCC6398.aa	sugar_porter_PF00083.hmm	25	NODE_35_length_51881_cov_71.04.g4492.t1				Wickerhamiella_bombiphila_PYCC8430.aa	sugar_porter_PF00083.hmm	17	NODE_31_length_89411_cov_57.65.g3864.t1
Wickerhamiella_lipophila_PYCC6398.aa	sugar_porter_PF00083.hmm	25	NODE_1_length_763504_cov_79.86.g279.t1				Wickerhamiella_bombiphila_PYCC8430.aa	sugar_porter_PF00083.hmm	17	NODE_2_length_567878_cov_50.79.g557.t1
Wickerhamiella_lipophila_PYCC6398.aa	sugar_porter_PF00083.hmm	25	NODE_10_length_286310_cov_75.0.g2374.t1				Wickerhamiella_kurtzmanii_PYCC8437.aa	sugar_porter_PF00083.hmm	23	NODE_89_length_29454_cov_45.62.g4742.t1
Wickerhamiella_lipophila_PYCC6398.aa	sugar_porter_PF00083.hmm	25	NODE_22_length_143598_cov_82.4.g3813.t1				Wickerhamiella_kurtzmanii_PYCC8437.aa	sugar_porter_PF00083.hmm	23	NODE_61_length_60519_cov_46.92.g4198.t1
Wickerhamiella_lipophila_PYCC6398.aa	sugar_porter_PF00083.hmm	25	NODE_6_length_388406_cov_76.37.g1813.t1				Wickerhamiella_kurtzmanii_PYCC8437.aa	sugar_porter_PF00083.hmm	23	NODE_30_length_117291_cov_49.3.g2983.t1
Wickerhamiella_lipophila_PYCC6398.aa	sugar_porter_PF00083.hmm	25	NODE_16_length_205301_cov_66.5.g3256.t1				Wickerhamiella_kurtzmanii_PYCC8437.aa	sugar_porter_PF00083.hmm	23	NODE_61_length_60519_cov_46.92.g4199.t1
Wickerhamiella_lipophila_PYCC6398.aa	sugar_porter_PF00083.hmm	25	NODE_12_length_252545_cov_73.4.g2792.t1				Wickerhamiella_kurtzmanii_PYCC8437.aa	sugar_porter_PF00083.hmm	23	NODE_75_length_39812_cov_56.20.g4541.t1
Wickerhamiella_lipophila_PYCC6398.aa	sugar_porter_PF00083.hmm	25	NODE_15_length_228362_cov_74.0.g3151.t1				Wickerhamiella_kurtzmanii_PYCC8437.aa	sugar_porter_PF00083.hmm	23	NODE_10_length_222604_cov_46.2.g1388.t1
Wickerhamiella_lipophila_PYCC6398.aa	sugar_porter_PF00083.hmm	25	NODE_1_length_763504_cov_79.86.g51.t1				Wickerhamiella_kurtzmanii_PYCC8437.aa	sugar_porter_PF00083.hmm	23	NODE_61_length_60519_cov_46.92.g4200.t1
Wickerhamiella_lipophila_PYCC6398.aa	sugar_porter_PF00083.hmm	25	NODE_9_length_289880_cov_77.93.g2317.t1				Wickerhamiella_kurtzmanii_PYCC8437.aa	sugar_porter_PF00083.hmm	23	NODE_10_length_222604_cov_46.2.g1403.t1
Wickerhamiella_lipophila_PYCC6398.aa	sugar_porter_PF00083.hmm	25	NODE_15_length_228362_cov_74.0.g3174.t1				Wickerhamiella_kurtzmanii_PYCC8437.aa	sugar_porter_PF00083.hmm	23	NODE_23_length_139369_cov_46.2.g2577.t1
Wickerhamiella_lipophila_PYCC6398.aa	sugar_porter_PF00083.hmm	25	NODE_15_length_228362_cov_74.0.g3155.t1				Wickerhamiella_kurtzmanii_PYCC8437.aa	sugar_porter_PF00083.hmm	23	NODE_75_length_39812_cov_56.20.g4537.t1
Wickerhamiella_lipophila_PYCC6398.aa	sugar_porter_PF00083.hmm	25	NODE_1_length_763504_cov_79.86.g323.t1				Wickerhamiella_kurtzmanii_PYCC8437.aa	sugar_porter_PF00083.hmm	23	NODE_7_length_261521_cov_47.64.g1069.t1
Wickerhamiella_lipophila_PYCC6398.aa	sugar_porter_PF00083.hmm	25	NODE_21_length_151999_cov_65.0.g3722.t1				Wickerhamiella_kurtzmanii_PYCC8437.aa	sugar_porter_PF00083.hmm	23	NODE_2_length_349383_cov_46.67.g277.t1
Wickerhamiella_lipophila_PYCC6398.aa	sugar_porter_PF00083.hmm	25	NODE_17_length_191300_cov_69.5.g3351.t1				Wickerhamiella_kurtzmanii_PYCC8437.aa	sugar_porter_PF00083.hmm	23	NODE_2_length_349383_cov_46.67.g220.t1
Wickerhamiella_lipophila_PYCC6398.aa	sugar_porter_PF00083.hmm	25	NODE_4_length_571282_cov_80.30.g1381.t1				Wickerhamiella_kurtzmanii_PYCC8437.aa	sugar_porter_PF00083.hmm	23	NODE_7_length_261521_cov_47.64.g1066.t1
Wickerhamiella_lipophila_PYCC6398.aa	sugar_porter_PF00083.hmm	25	NODE_4_length_571282_cov_80.30.g1368.t1				Wickerhamiella_kurtzmanii_PYCC8437.aa	sugar_porter_PF00083.hmm	23	NODE_27_length_124620_cov_47.2.g2802.t1
Wickerhamiella_lipophila_PYCC6398.aa	sugar_porter_PF00083.hmm	25	NODE_19_length_180565_cov_81.5.g3565.t1				Wickerhamiella_kurtzmanii_PYCC8437.aa	sugar_porter_PF00083.hmm	23	NODE_4_length_291226_cov_44.23.g641.t1
Wickerhamiella_lipophila_PYCC6398.aa	sugar_porter_PF00083.hmm	25	NODE_7_length_360668_cov_66.26.g1973.t1				Wickerhamiella_kurtzmanii_PYCC8437.aa	sugar_porter_PF00083.hmm	23	NODE_27_length_124620_cov_47.2.g2801.t1
Wickerhamiella_lipophila_PYCC6398.aa	sugar_porter_PF00083.hmm	25	NODE_12_length_252545_cov_73.4.g2711.t1				Wickerhamiella_kurtzmanii_PYCC8437.aa	sugar_porter_PF00083.hmm	23	NODE_40_length_87503_cov_47.82.g3432.t1
Wickerhamiella_lipophila_PYCC6398.aa	sugar_porter_PF00083.hmm	25	NODE_15_length_228362_cov_74.0.g3149.t1				Wickerhamiella_kurtzmanii_PYCC8437.aa	sugar_porter_PF00083.hmm	23	NODE_3_length_300918_cov_43.18.g475.t1
Wickerhamiella_lipophila_PYCC6398.aa	sugar_porter_PF00083.hmm	25	NODE_33_length_65495_cov_63.57.g4428.t1				Wickerhamiella_kurtzmanii_PYCC8437.aa	sugar_porter_PF00083.hmm	23	NODE_75_length_39812_cov_56.20.g4536.t1
Wickerhamiella_australiensis_PYCC6407.aa	sugar_porter_PF00083.hmm	28	NODE_7_length_232892_cov_75.08.g1342.t1				Wickerhamiella_kurtzmanii_PYCC8437.aa	sugar_porter_PF00083.hmm	23	NODE_88_length_29818_cov_47.99.g4736.t1
Wickerhamiella_australiensis_PYCC6407.aa	sugar_porter_PF00083.hmm	28	NODE_3_length_387214_cov_83.77.g627.t1				Wickerhamiella_kurtzmanii_PYCC8437.aa	sugar_porter_PF00083.hmm	23	NODE_72_length_45505_cov_49.41.g4477.t1
Wickerhamiella_australiensis_PYCC6407.aa	sugar_porter_PF00083.hmm	28	NODE_3_length_387214_cov_83.77.g746.t1				Wickerhamiella_kurtzmanii_PYCC8437.aa	sugar_porter_PF00083.hmm	23	NODE_68_length_53488_cov_48.57.g4388.t1
Wickerhamiella_australiensis_PYCC6407.aa	sugar_porter_PF00083.hmm	28	NODE_12_length_179660_cov_47.9.g1871.t1				Wickerhamiella_dianesei_PYCC8330.aa	sugar_porter_PF00083.hmm	22	NODE_2_length_420303_cov_80.45.g426.t1
Wickerhamiella_australiensis_PYCC6407.aa	sugar_porter_PF00083.hmm	28	NODE_3_length_387214_cov_83.77.g747.t1				Wickerhamiella_dianesei_PYCC8330.aa	sugar_porter_PF00083.hmm	22	NODE_18_length_204622_cov_94.0.g2599.t1
Wickerhamiella_australiensis_PYCC6407.aa	sugar_porter_PF00083.hmm	28	NODE_56_length_67884_cov_38.26.g4283.t1				Wickerhamiella_dianesei_PYCC8330.aa	sugar_porter_PF00083.hmm	22	NODE_14_length_234985_cov_107..g2133.t1
Wickerhamiella_australiensis_PYCC6407.aa	sugar_porter_PF00083.hmm	28	NODE_43_length_83566_cov_115.7.g3796.t1				Wickerhamiella_dianesei_PYCC8330.aa	sugar_porter_PF00083.hmm	22	NODE_33_length_99148_cov_113.1.g3831.t1
Wickerhamiella_australiensis_PYCC6407.aa	sugar_porter_PF00083.hmm	28	NODE_1_length_636571_cov_80.75.g309.t1				Wickerhamiella_dianesei_PYCC8330.aa	sugar_porter_PF00083.hmm	22	NODE_14_length_234985_cov_107..g2132.t1
Wickerhamiella_australiensis_PYCC6407.aa	sugar_porter_PF00083.hmm	28	NODE_35_length_94479_cov_62.01.g3475.t1				Wickerhamiella_dianesei_PYCC8330.aa	sugar_porter_PF00083.hmm	22	NODE_6_length_349592_cov_95.96.g1052.t1
Wickerhamiella_australiensis_PYCC6407.aa	sugar_porter_PF00083.hmm	28	NODE_34_length_109250_cov_85.6.g3427.t1				Wickerhamiella_dianesei_PYCC8330.aa	sugar_porter_PF00083.hmm	22	NODE_14_length_234985_cov_107..g2131.t1
Wickerhamiella_australiensis_PYCC6407.aa	sugar_porter_PF00083.hmm	28	NODE_86_length_30599_cov_56.49.g4987.t1				Wickerhamiella_dianesei_PYCC8330.aa	sugar_porter_PF00083.hmm	22	NODE_18_length_204622_cov_94.0.g2615.t1
Wickerhamiella_australiensis_PYCC6407.aa	sugar_porter_PF00083.hmm	28	NODE_1_length_636571_cov_80.75.g216.t1				Wickerhamiella_dianesei_PYCC8330.aa	sugar_porter_PF00083.hmm	22	NODE_16_length_217067_cov_105..g2415.t1
Wickerhamiella_australiensis_PYCC6407.aa	sugar_porter_PF00083.hmm	28	NODE_5_length_320808_cov_82.89.g1061.t1				Wickerhamiella_dianesei_PYCC8330.aa	sugar_porter_PF00083.hmm	22	NODE_6_length_349592_cov_95.96.g1056.t1
Wickerhamiella_australiensis_PYCC6407.aa	sugar_porter_PF00083.hmm	28	NODE_4_length_382449_cov_59.59.g858.t1				Wickerhamiella_dianesei_PYCC8330.aa	sugar_porter_PF00083.hmm	22	NODE_23_length_190178_cov_85.6.g3151.t1
Wickerhamiella_australiensis_PYCC6407.aa	sugar_porter_PF00083.hmm	28	NODE_63_length_56096_cov_91.67.g4521.t1				Wickerhamiella_dianesei_PYCC8330.aa	sugar_porter_PF00083.hmm	22	NODE_39_length_79395_cov_90.14.g4052.t1
Wickerhamiella_australiensis_PYCC6407.aa	sugar_porter_PF00083.hmm	28	NODE_60_length_62302_cov_52.87.g4422.t1				Wickerhamiella_dianesei_PYCC8330.aa	sugar_porter_PF00083.hmm	22	NODE_8_length_286748_cov_99.69.g1461.t1
Wickerhamiella_australiensis_PYCC6407.aa	sugar_porter_PF00083.hmm	28	NODE_60_length_62302_cov_52.87.g4437.t1				Wickerhamiella_dianesei_PYCC8330.aa	sugar_porter_PF00083.hmm	22	NODE_24_length_184999_cov_74.3.g3211.t1
Wickerhamiella_australiensis_PYCC6407.aa	sugar_porter_PF00083.hmm	28	NODE_36_length_94216_cov_89.54.g3515.t1				Wickerhamiella_dianesei_PYCC8330.aa	sugar_porter_PF00083.hmm	22	NODE_7_length_338388_cov_93.80.g1222.t1
Wickerhamiella_australiensis_PYCC6407.aa	sugar_porter_PF00083.hmm	28	NODE_38_length_90776_cov_43.94.g3592.t1				Wickerhamiella_dianesei_PYCC8330.aa	sugar_porter_PF00083.hmm	22	NODE_7_length_338388_cov_93.80.g1221.t1
Wickerhamiella_australiensis_PYCC6407.aa	sugar_porter_PF00083.hmm	28	NODE_41_length_89108_cov_99.40.g3729.t1				Wickerhamiella_dianesei_PYCC8330.aa	sugar_porter_PF00083.hmm	22	NODE_12_length_242099_cov_82.1.g1973.t1
Wickerhamiella_australiensis_PYCC6407.aa	sugar_porter_PF00083.hmm	28	NODE_11_length_189126_cov_104..g1762.t1				Wickerhamiella_dianesei_PYCC8330.aa	sugar_porter_PF00083.hmm	22	NODE_4_length_408914_cov_74.74.g720.t1
Wickerhamiella_australiensis_PYCC6407.aa	sugar_porter_PF00083.hmm	28	NODE_7_length_232892_cov_75.08.g1314.t1				Wickerhamiella_dianesei_PYCC8330.aa	sugar_porter_PF00083.hmm	22	NODE_6_length_349592_cov_95.96.g1057.t1
Wickerhamiella_australiensis_PYCC6407.aa	sugar_porter_PF00083.hmm	28	NODE_29_length_128200_cov_45.5.g3089.t1				Wickerhamiella_dianesei_PYCC8330.aa	sugar_porter_PF00083.hmm	22	NODE_11_length_256407_cov_84.2.g1795.t1
Wickerhamiella_australiensis_PYCC6407.aa	sugar_porter_PF00083.hmm	28	NODE_27_length_131817_cov_113..g2958.t1				Wickerhamiella_dianesei_PYCC8330.aa	sugar_porter_PF00083.hmm	22	NODE_2_length_420303_cov_80.45.g320.t1
Wickerhamiella_australiensis_PYCC6407.aa	sugar_porter_PF00083.hmm	28	NODE_1_length_636571_cov_80.75.g33.t1				Wickerhamiella_dianesei_PYCC8330.aa	sugar_porter_PF00083.hmm	22	NODE_5_length_376675_cov_85.25.g877.t1
Wickerhamiella_australiensis_PYCC6407.aa	sugar_porter_PF00083.hmm	28	NODE_16_length_167768_cov_70.0.g2192.t1				Wickerhamiella_dianesei_PYCC8330.aa	sugar_porter_PF00083.hmm	22	NODE_21_length_168863_cov_37.7.g2867.t1
Wickerhamiella_australiensis_PYCC6407.aa	sugar_porter_PF00083.hmm	28	NODE_21_length_142734_cov_72.2.g2531.t1				Wickerhamiella_dianesei_PYCC8330.aa	sugar_porter_PF00083.hmm	22	NODE_6_length_362205_cov_41.80.g1247.t1
Wickerhamiella_australiensis_PYCC6407.aa	sugar_porter_PF00083.hmm	28	NODE_54_length_69340_cov_47.82.g4200.t1				Wickerhamiella_dianesei_PYCC8330.aa	sugar_porter_PF00083.hmm	22	NODE_29_length_121845_cov_48.4.g3552.t1
Wickerhamiella_cachassae_PYCC8972.aa	sugar_porter_PF00083.hmm	32	NODE_7_length_485696_cov_61.67.g2598.t1				Wickerhamiella_dianesei_PYCC8330.aa	sugar_porter_PF00083.hmm	22	NODE_31_length_99148_cov_50.50.g3646.t1
Wickerhamiella_cachassae_PYCC8972.aa	sugar_porter_PF00083.hmm	32	NODE_5_length_536027_cov_60.12.g2017.t1				Wickerhamiella_dianesei_PYCC8330.aa	sugar_porter_PF00083.hmm	22	NODE_29_length_121845_cov_48.4.g3553.t1
Wickerhamiella_cachassae_PYCC8972.aa	sugar_porter_PF00083.hmm	32	NODE_15_length_216338_cov_56.5.g4284.t1				Wickerhamiella_dianesei_PYCC8330.aa	sugar_porter_PF00083.hmm	22	NODE_4_length_398368_cov_46.47.g757.t1
Wickerhamiella_cachassae_PYCC8972.aa	sugar_porter_PF00083.hmm	32	NODE_1_length_1239776_cov_60.5.g379.t1				Wickerhamiella_dianesei_PYCC8330.aa	sugar_porter_PF00083.hmm	22	NODE_29_length_121845_cov_48.4.g3554.t1
Wickerhamiella_cachassae_PYCC8972.aa	sugar_porter_PF00083.hmm	32	NODE_15_length_216338_cov_56.5.g4285.t1				Wickerhamiella_dianesei_PYCC8330.aa	sugar_porter_PF00083.hmm	22	NODE_6_length_362205_cov_41.80.g1263.t1
Wickerhamiella_cachassae_PYCC8972.aa	sugar_porter_PF00083.hmm	32	NODE_11_length_379390_cov_58.0.g3602.t1				Wickerhamiella_dianesei_PYCC8330.aa	sugar_porter_PF00083.hmm	22	NODE_1_length_555297_cov_44.73.g203.t1
Wickerhamiella_cachassae_PYCC8972.aa	sugar_porter_PF00083.hmm	32	NODE_6_length_509244_cov_58.22.g2423.t1				Wickerhamiella_dianesei_PYCC8330.aa	sugar_porter_PF00083.hmm	22	NODE_4_length_398368_cov_46.47.g761.t1
Wickerhamiella_cachassae_PYCC8972.aa	sugar_porter_PF00083.hmm	32	NODE_1_length_1239776_cov_60.5.g595.t1				Wickerhamiella_dianesei_PYCC8330.aa	sugar_porter_PF00083.hmm	22	NODE_9_length_268408_cov_40.06.g1634.t1
Wickerhamiella_cachassae_PYCC8972.aa	sugar_porter_PF00083.hmm	32	NODE_10_length_419273_cov_61.0.g3391.t1				Wickerhamiella_dianesei_PYCC8330.aa	sugar_porter_PF00083.hmm	22	NODE_38_length_79494_cov_41.86.g3968.t1
Wickerhamiella_cachassae_PYCC8972.aa	sugar_porter_PF00083.hmm	32	NODE_7_length_485696_cov_61.67.g2465.t1				Wickerhamiella_dianesei_PYCC8330.aa	sugar_porter_PF00083.hmm	22	NODE_16_length_192084_cov_48.2.g2495.t1
Wickerhamiella_cachassae_PYCC8972.aa	sugar_porter_PF00083.hmm	32	NODE_15_length_216338_cov_56.5.g4273.t1				Wickerhamiella_dianesei_PYCC8330.aa	sugar_porter_PF00083.hmm	22	NODE_15_length_204873_cov_35.3.g2369.t1
Wickerhamiella_cachassae_PYCC8972.aa	sugar_porter_PF00083.hmm	32	NODE_7_length_485696_cov_61.67.g2597.t1				Wickerhamiella_dianesei_PYCC8330.aa	sugar_porter_PF00083.hmm	22	NODE_1_length_555297_cov_44.73.g170.t1
Wickerhamiella_cachassae_PYCC8972.aa	sugar_porter_PF00083.hmm	32	NODE_15_length_216338_cov_56.5.g4242.t1				Wickerhamiella_dianesei_PYCC8330.aa	sugar_porter_PF00083.hmm	22	NODE_1_length_555297_cov_44.73.g171.t1
Wickerhamiella_cachassae_PYCC8972.aa	sugar_porter_PF00083.hmm	32	NODE_1_length_1239776_cov_60.5.g71.t1				Wickerhamiella_dianesei_PYCC8330.aa	sugar_porter_PF00083.hmm	22	NODE_7_length_327046_cov_40.91.g1359.t1
Wickerhamiella_cachassae_PYCC8972.aa	sugar_porter_PF00083.hmm	32	NODE_7_length_485696_cov_61.67.g2489.t1				Wickerhamiella_dianesei_PYCC8330.aa	sugar_porter_PF00083.hmm	22	NODE_8_length_270768_cov_37.83.g1438.t1
Wickerhamiella_cachassae_PYCC8972.aa	sugar_porter_PF00083.hmm	32	NODE_1_length_1239776_cov_60.5.g61.t1				Wickerhamiella_dianesei_PYCC8330.aa	sugar_porter_PF00083.hmm	22	NODE_4_length_398368_cov_46.47.g762.t1
Wickerhamiella_cachassae_PYCC8972.aa	sugar_porter_PF00083.hmm	32	NODE_5_length_536027_cov_60.12.g1920.t1				Wickerhamiella_dianesei_PYCC8330.aa	sugar_porter_PF00083.hmm	22	NODE_2_length_473545_cov_40.44.g300.t1
Wickerhamiella_cachassae_PYCC8972.aa	sugar_porter_PF00083.hmm	32	NODE_1_length_1239776_cov_60.5.g68.t1				Wickerhamiella_dianesei_PYCC8330.aa	sugar_porter_PF00083.hmm	22	NODE_14_length_207579_cov_40.5.g2231.t1
Wickerhamiella_cachassae_PYCC8972.aa	sugar_porter_PF00083.hmm	32	NODE_6_length_509244_cov_58.22.g2301.t1				Wickerhamiella_dianesei_PYCC8330.aa	sugar_porter_PF00083.hmm	22	NODE_10_length_266472_cov_38.4.g1836.t1
Wickerhamiella_cachassae_PYCC8972.aa	sugar_porter_PF00083.hmm	32	NODE_6_length_509244_cov_58.22.g2370.t1				Starmerella gropengiesseri_NRRLY-17142.aa	sugar_porter_PF00083.hmm	17	NREB01000531.1.g2949.t1
Wickerhamiella_cachassae_PYCC8972.aa	sugar_porter_PF00083.hmm	32	NODE_1_length_1239776_cov_60.5.g716.t1				Starmerella gropengiesseri_NRRLY-17142.aa	sugar_porter_PF00083.hmm	17	NREB01000360.1.g2448.t1
Wickerhamiella_cachassae_PYCC8972.aa	sugar_porter_PF00083.hmm	32	NODE_7_length_485696_cov_61.67.g2601.t1				Starmerella gropengiesseri_NRRLY-17142.aa	sugar_porter_PF00083.hmm	17	NREB01001550.1.g940.t1
Wickerhamiella_cachassae_PYCC8972.aa	sugar_porter_PF00083.hmm	32	NODE_2_length_674437_cov_58.80.g1079.t1				Starmerella gropengiesseri_NRRLY-17142.aa	sugar_porter_PF00083.hmm	17	NREB01000360.1.g2449.t1
Wickerhamiella_cachassae_PYCC8972.aa	sugar_porter_PF00083.hmm	32	NODE_18_length_105036_cov_227..g4504.t1				Starmerella gropengiesseri_NRRLY-17142.aa	sugar_porter_PF00083.hmm	17	NREB01000006.1.g3376.t1
Wickerhamiella_cachassae_PYCC8972.aa	sugar_porter_PF00083.hmm	32	NODE_1_length_1239776_cov_60.5.g591.t1				Starmerella gropengiesseri_NRRLY-17142.aa	sugar_porter_PF00083.hmm	17	NREB01000338.1.g2359.t1
Wickerhamiella_cachassae_PYCC8972.aa	sugar_porter_PF00083.hmm	32	NODE_9_length_454815_cov_61.67.g3204.t1				Starmerella gropengiesseri_NRRLY-17142.aa	sugar_porter_PF00083.hmm	17	NREB01000338.1.g2358.t1
Wickerhamiella_cachassae_PYCC8972.aa	sugar_porter_PF00083.hmm	32	NODE_13_length_303873_cov_62.7.g4044.t1				Starmerella gropengiesseri_NRRLY-17142.aa	sugar_porter_PF00083.hmm	17	NREB01000294.1.g2171.t1
Wickerhamiella_cachassae_PYCC8972.aa	sugar_porter_PF00083.hmm	32	NODE_9_length_454815_cov_61.67.g3098.t1				Starmerella gropengiesseri_NRRLY-17142.aa	sugar_porter_PF00083.hmm	17	NREB01000273.1.g2045.t1
Wickerhamiella_cachassae_PYCC8972.aa	sugar_porter_PF00083.hmm	32	NODE_18_length_105036_cov_227..g4503.t1				Starmerella gropengiesseri_NRRLY-17142.aa	sugar_porter_PF00083.hmm	17	NREB01000178.1.g1233.t1
Wickerhamiella_cachassae_PYCC8972.aa	sugar_porter_PF00083.hmm	32	NODE_5_length_536027_cov_60.12.g1917.t1				Starmerella gropengiesseri_NRRLY-17142.aa	sugar_porter_PF00083.hmm	17	NREB01001431.1.g741.t1
Wickerhamiella_cachassae_PYCC8972.aa	sugar_porter_PF00083.hmm	32	NODE_2_length_674437_cov_58.80.g1067.t1				Starmerella gropengiesseri_NRRLY-17142.aa	sugar_porter_PF00083.hmm	17	NREB01001082.1.g143.t1
Wickerhamiella_cachassae_PYCC8972.aa	sugar_porter_PF00083.hmm	32	NODE_18_length_105036_cov_227..g4506.t1				Starmerella gropengiesseri_NRRLY-17142.aa	sugar_porter_PF00083.hmm	17	NREB01000372.1.g2473.t1
Wickerhamiella_nectarea_PYCC8436.aa	sugar_porter_PF00083.hmm	26	NODE_19_length_111632_cov_45.8.g4096.t1				Starmerella gropengiesseri_NRRLY-17142.aa	sugar_porter_PF00083.hmm	17	NREB01000543.1.g2966.t1
Wickerhamiella_nectarea_PYCC8436.aa	sugar_porter_PF00083.hmm	26	NODE_11_length_215917_cov_51.5.g3292.t1				Starmerella gropengiesseri_NRRLY-17142.aa	sugar_porter_PF00083.hmm	17	NREB01000018.1.g1349.t1
Wickerhamiella_nectarea_PYCC8436.aa	sugar_porter_PF00083.hmm	26	NODE_1_length_915353_cov_42.64.g259.t1				Starmerella gropengiesseri_NRRLY-17142.aa	sugar_porter_PF00083.hmm	17	NREB01000806.1.g3605.t1
Wickerhamiella_nectarea_PYCC8436.aa	sugar_porter_PF00083.hmm	26	NODE_2_length_869588_cov_54.12.g970.t1				Starmerella gropengiesseri_NRRLY-17142.aa	sugar_porter_PF00083.hmm	17	NREB01000022.1.g1782.t1
Wickerhamiella_nectarea_PYCC8436.aa	sugar_porter_PF00083.hmm	26	NODE_2_length_869588_cov_54.12.g969.t1				Starmerella_tilneyi_PYCC9158.aa	sugar_porter_PF00083.hmm	21	NODE_6_length_569129_cov_50.32.g3657.t1
Wickerhamiella_nectarea_PYCC8436.aa	sugar_porter_PF00083.hmm	26	NODE_16_length_175752_cov_42.2.g3822.t1				Starmerella_tilneyi_PYCC9158.aa	sugar_porter_PF00083.hmm	21	NODE_2_length_1229967_cov_50.8.g1521.t1
Wickerhamiella_nectarea_PYCC8436.aa	sugar_porter_PF00083.hmm	26	NODE_19_length_111632_cov_45.8.g4081.t1				Starmerella_tilneyi_PYCC9158.aa	sugar_porter_PF00083.hmm	21	NODE_2_length_1229967_cov_50.8.g1690.t1
Wickerhamiella_nectarea_PYCC8436.aa	sugar_porter_PF00083.hmm	26	NODE_21_length_81707_cov_40.91.g4153.t1				Starmerella_tilneyi_PYCC9158.aa	sugar_porter_PF00083.hmm	21	NODE_5_length_1042666_cov_49.4.g3217.t1
Wickerhamiella_nectarea_PYCC8436.aa	sugar_porter_PF00083.hmm	26	NODE_1_length_915353_cov_42.64.g222.t1				Starmerella_tilneyi_PYCC9158.aa	sugar_porter_PF00083.hmm	21	NODE_5_length_1042666_cov_49.4.g3431.t1
Wickerhamiella_nectarea_PYCC8436.aa	sugar_porter_PF00083.hmm	26	NODE_1_length_915353_cov_42.64.g281.t1				Starmerella_tilneyi_PYCC9158.aa	sugar_porter_PF00083.hmm	21	NODE_1_length_2787025_cov_49.6.g566.t1
Wickerhamiella_nectarea_PYCC8436.aa	sugar_porter_PF00083.hmm	26	NODE_2_length_869588_cov_54.12.g563.t1				Starmerella_tilneyi_PYCC9158.aa	sugar_porter_PF00083.hmm	21	NODE_1_length_2787025_cov_49.6.g1014.t1
Wickerhamiella_nectarea_PYCC8436.aa	sugar_porter_PF00083.hmm	26	NODE_19_length_111632_cov_45.8.g4095.t1				Starmerella_tilneyi_PYCC9158.aa	sugar_porter_PF00083.hmm	21	NODE_3_length_1194021_cov_47.7.g2487.t1
Wickerhamiella_nectarea_PYCC8436.aa	sugar_porter_PF00083.hmm	26	NODE_12_length_210733_cov_55.7.g3319.t1				Starmerella_tilneyi_PYCC9158.aa	sugar_porter_PF00083.hmm	21	NODE_3_length_1194021_cov_47.7.g2488.t1
Wickerhamiella_nectarea_PYCC8436.aa	sugar_porter_PF00083.hmm	26	NODE_12_length_210733_cov_55.7.g3310.t1				Starmerella_tilneyi_PYCC9158.aa	sugar_porter_PF00083.hmm	21	NODE_1_length_2787025_cov_49.6.g1015.t1
Wickerhamiella_nectarea_PYCC8436.aa	sugar_porter_PF00083.hmm	26	NODE_1_length_915353_cov_42.64.g27.t1				Starmerella_tilneyi_PYCC9158.aa	sugar_porter_PF00083.hmm	21	NODE_7_length_565057_cov_48.85.g3877.t1
Wickerhamiella_nectarea_PYCC8436.aa	sugar_porter_PF00083.hmm	26	NODE_12_length_210733_cov_55.7.g3317.t1				Starmerella_tilneyi_PYCC9158.aa	sugar_porter_PF00083.hmm	21	NODE_2_length_1229967_cov_50.8.g1611.t1
Wickerhamiella_nectarea_PYCC8436.aa	sugar_porter_PF00083.hmm	26	NODE_3_length_819885_cov_41.26.g1143.t1				Starmerella_tilneyi_PYCC9158.aa	sugar_porter_PF00083.hmm	21	NODE_4_length_1171903_cov_46.8.g2665.t1
Wickerhamiella_nectarea_PYCC8436.aa	sugar_porter_PF00083.hmm	26	NODE_2_length_869588_cov_54.12.g848.t1				Starmerella_tilneyi_PYCC9158.aa	sugar_porter_PF00083.hmm	21	NODE_4_length_1171903_cov_46.8.g2590.t1
Wickerhamiella_nectarea_PYCC8436.aa	sugar_porter_PF00083.hmm	26	NODE_5_length_638345_cov_45.00.g2130.t1				Starmerella_tilneyi_PYCC9158.aa	sugar_porter_PF00083.hmm	21	NODE_5_length_1042666_cov_49.4.g3171.t1
Wickerhamiella_nectarea_PYCC8436.aa	sugar_porter_PF00083.hmm	26	NODE_3_length_819885_cov_41.26.g1424.t1				Starmerella_tilneyi_PYCC9158.aa	sugar_porter_PF00083.hmm	21	NODE_3_length_1194021_cov_47.7.g2412.t1
Wickerhamiella_nectarea_PYCC8436.aa	sugar_porter_PF00083.hmm	26	NODE_19_length_111632_cov_45.8.g4075.t1				Starmerella_tilneyi_PYCC9158.aa	sugar_porter_PF00083.hmm	21	NODE_2_length_1229967_cov_50.8.g1654.t1
Wickerhamiella_nectarea_PYCC8436.aa	sugar_porter_PF00083.hmm	26	NODE_19_length_111632_cov_45.8.g4088.t1				Starmerella_tilneyi_PYCC9158.aa	sugar_porter_PF00083.hmm	21	NODE_7_length_565057_cov_48.85.g3993.t1
Wickerhamiella_nectarea_PYCC8436.aa	sugar_porter_PF00083.hmm	26	NODE_7_length_365457_cov_54.68.g2656.t1				Starmerella_tilneyi_PYCC9158.aa	sugar_porter_PF00083.hmm	21	NODE_5_length_1042666_cov_49.4.g3141.t1
Wickerhamiella_nectarea_PYCC8436.aa	sugar_porter_PF00083.hmm	26	NODE_8_length_284972_cov_44.87.g2884.t1				Starmerella_tilneyi_PYCC9158.aa	sugar_porter_PF00083.hmm	21	NODE_3_length_1194021_cov_47.7.g2368.t1
Wickerhamiella_nectarea_PYCC8436.aa	sugar_porter_PF00083.hmm	26	NODE_7_length_365457_cov_54.68.g2707.t1				Starmerella_tilneyi_PYCC9158.aa	sugar_porter_PF00083.hmm	21	NODE_3_length_1194021_cov_47.7.g2542.t1
Wickerhamiella_nectarea_PYCC8436.aa	sugar_porter_PF00083.hmm	26	NODE_25_length_74417_cov_57.76.g4364.t1
Wickerhamiella_parazyma_PYCC8426.aa	sugar_porter_PF00083.hmm	31	NODE_14_length_125261_cov_87.8.g1379.t1
Wickerhamiella_parazyma_PYCC8426.aa	sugar_porter_PF00083.hmm	31	NODE_28_length_104274_cov_102..g2278.t1
Wickerhamiella_parazyma_PYCC8426.aa	sugar_porter_PF00083.hmm	31	NODE_56_length_62269_cov_74.25.g3534.t1
Wickerhamiella_parazyma_PYCC8426.aa	sugar_porter_PF00083.hmm	31	NODE_56_length_62269_cov_74.25.g3536.t1
Wickerhamiella_parazyma_PYCC8426.aa	sugar_porter_PF00083.hmm	31	NODE_56_length_62269_cov_74.25.g3535.t1
Wickerhamiella_parazyma_PYCC8426.aa	sugar_porter_PF00083.hmm	31	NODE_56_length_62269_cov_74.25.g3537.t1
Wickerhamiella_parazyma_PYCC8426.aa	sugar_porter_PF00083.hmm	31	NODE_17_length_119624_cov_105..g1568.t1
Wickerhamiella_parazyma_PYCC8426.aa	sugar_porter_PF00083.hmm	31	NODE_14_length_125261_cov_87.8.g1361.t1
Wickerhamiella_parazyma_PYCC8426.aa	sugar_porter_PF00083.hmm	31	NODE_65_length_48226_cov_55.08.g3808.t1
Wickerhamiella_parazyma_PYCC8426.aa	sugar_porter_PF00083.hmm	31	NODE_4_length_184420_cov_91.52.g524.t1
Wickerhamiella_parazyma_PYCC8426.aa	sugar_porter_PF00083.hmm	31	NODE_75_length_42674_cov_80.93.g4048.t1
Wickerhamiella_parazyma_PYCC8426.aa	sugar_porter_PF00083.hmm	31	NODE_43_length_78199_cov_87.73.g3066.t1
Wickerhamiella_parazyma_PYCC8426.aa	sugar_porter_PF00083.hmm	31	NODE_14_length_125261_cov_87.8.g1378.t1
Wickerhamiella_parazyma_PYCC8426.aa	sugar_porter_PF00083.hmm	31	NODE_87_length_31319_cov_56.71.g4276.t1
Wickerhamiella_parazyma_PYCC8426.aa	sugar_porter_PF00083.hmm	31	NODE_87_length_31319_cov_56.71.g4265.t1
Wickerhamiella_parazyma_PYCC8426.aa	sugar_porter_PF00083.hmm	31	NODE_12_length_137426_cov_112..g1238.t1
Wickerhamiella_parazyma_PYCC8426.aa	sugar_porter_PF00083.hmm	31	NODE_87_length_31319_cov_56.71.g4273.t1
Wickerhamiella_parazyma_PYCC8426.aa	sugar_porter_PF00083.hmm	31	NODE_31_length_99118_cov_100.4.g2491.t1
Wickerhamiella_parazyma_PYCC8426.aa	sugar_porter_PF00083.hmm	31	NODE_3_length_208723_cov_85.69.g449.t1
Wickerhamiella_parazyma_PYCC8426.aa	sugar_porter_PF00083.hmm	31	NODE_14_length_125261_cov_87.8.g1356.t1
Wickerhamiella_parazyma_PYCC8426.aa	sugar_porter_PF00083.hmm	31	NODE_55_length_62299_cov_57.17.g3505.t1
Wickerhamiella_parazyma_PYCC8426.aa	sugar_porter_PF00083.hmm	31	NODE_12_length_137426_cov_112..g1233.t1
Wickerhamiella_parazyma_PYCC8426.aa	sugar_porter_PF00083.hmm	31	NODE_9_length_158941_cov_107.9.g947.t1
Wickerhamiella_parazyma_PYCC8426.aa	sugar_porter_PF00083.hmm	31	NODE_14_length_125261_cov_87.8.g1369.t1
Wickerhamiella_parazyma_PYCC8426.aa	sugar_porter_PF00083.hmm	31	NODE_1_length_334207_cov_89.62.g139.t1
Wickerhamiella_parazyma_PYCC8426.aa	sugar_porter_PF00083.hmm	31	NODE_9_length_158941_cov_107.9.g949.t1
Wickerhamiella_parazyma_PYCC8426.aa	sugar_porter_PF00083.hmm	31	NODE_11_length_138920_cov_99.6.g1157.t1
Wickerhamiella_parazyma_PYCC8426.aa	sugar_porter_PF00083.hmm	31	NODE_48_length_69502_cov_73.81.g3266.t1
Wickerhamiella_parazyma_PYCC8426.aa	sugar_porter_PF00083.hmm	31	NODE_32_length_97541_cov_109.9.g2528.t1
Wickerhamiella_parazyma_PYCC8426.aa	sugar_porter_PF00083.hmm	31	NODE_55_length_62299_cov_57.17.g3506.t1
Wickerhamiella_parazyma_PYCC8426.aa	sugar_porter_PF00083.hmm	31	NODE_11_length_138920_cov_99.6.g1105.t1
Wickerhamiella_azymoides_PYCC8994.aa	sugar_porter_PF00083.hmm	31	NODE_4_length_505975_cov_31.08.g1339.t1
Wickerhamiella_azymoides_PYCC8994.aa	sugar_porter_PF00083.hmm	31	NODE_3_length_544458_cov_32.51.g1061.t1
Wickerhamiella_azymoides_PYCC8994.aa	sugar_porter_PF00083.hmm	31	NODE_8_length_379953_cov_30.71.g2182.t1
Wickerhamiella_azymoides_PYCC8994.aa	sugar_porter_PF00083.hmm	31	NODE_2_length_613727_cov_32.77.g630.t1
Wickerhamiella_azymoides_PYCC8994.aa	sugar_porter_PF00083.hmm	31	NODE_3_length_544458_cov_32.51.g1062.t1
Wickerhamiella_azymoides_PYCC8994.aa	sugar_porter_PF00083.hmm	31	NODE_36_length_53840_cov_33.31.g4773.t1
Wickerhamiella_azymoides_PYCC8994.aa	sugar_porter_PF00083.hmm	31	NODE_26_length_116903_cov_33.5.g4357.t1
Wickerhamiella_azymoides_PYCC8994.aa	sugar_porter_PF00083.hmm	31	NODE_24_length_137203_cov_36.3.g4160.t1
Wickerhamiella_azymoides_PYCC8994.aa	sugar_porter_PF00083.hmm	31	NODE_27_length_103817_cov_42.7.g4395.t1
Wickerhamiella_azymoides_PYCC8994.aa	sugar_porter_PF00083.hmm	31	NODE_13_length_256687_cov_32.9.g3076.t1
Wickerhamiella_azymoides_PYCC8994.aa	sugar_porter_PF00083.hmm	31	NODE_9_length_362252_cov_32.38.g2335.t1
Wickerhamiella_azymoides_PYCC8994.aa	sugar_porter_PF00083.hmm	31	NODE_4_length_505975_cov_31.08.g1336.t1
Wickerhamiella_azymoides_PYCC8994.aa	sugar_porter_PF00083.hmm	31	NODE_19_length_180243_cov_32.4.g3727.t1
Wickerhamiella_azymoides_PYCC8994.aa	sugar_porter_PF00083.hmm	31	NODE_4_length_505975_cov_31.08.g1117.t1
Wickerhamiella_azymoides_PYCC8994.aa	sugar_porter_PF00083.hmm	31	NODE_4_length_505975_cov_31.08.g1106.t1
Wickerhamiella_azymoides_PYCC8994.aa	sugar_porter_PF00083.hmm	31	NODE_19_length_180243_cov_32.4.g3738.t1
Wickerhamiella_azymoides_PYCC8994.aa	sugar_porter_PF00083.hmm	31	NODE_4_length_505975_cov_31.08.g1113.t1
Wickerhamiella_azymoides_PYCC8994.aa	sugar_porter_PF00083.hmm	31	NODE_33_length_62165_cov_43.75.g4677.t1
Wickerhamiella_azymoides_PYCC8994.aa	sugar_porter_PF00083.hmm	31	NODE_2_length_613727_cov_32.77.g717.t1
Wickerhamiella_azymoides_PYCC8994.aa	sugar_porter_PF00083.hmm	31	NODE_1_length_850950_cov_32.37.g142.t1
Wickerhamiella_azymoides_PYCC8994.aa	sugar_porter_PF00083.hmm	31	NODE_6_length_424562_cov_32.12.g1662.t1
Wickerhamiella_azymoides_PYCC8994.aa	sugar_porter_PF00083.hmm	31	NODE_19_length_180243_cov_32.4.g3731.t1
Wickerhamiella_azymoides_PYCC8994.aa	sugar_porter_PF00083.hmm	31	NODE_14_length_251291_cov_33.0.g3188.t1
Wickerhamiella_azymoides_PYCC8994.aa	sugar_porter_PF00083.hmm	31	NODE_15_length_232633_cov_33.5.g3300.t1
Wickerhamiella_azymoides_PYCC8994.aa	sugar_porter_PF00083.hmm	31	NODE_24_length_137203_cov_36.3.g4165.t1
Wickerhamiella_azymoides_PYCC8994.aa	sugar_porter_PF00083.hmm	31	NODE_6_length_424562_cov_32.12.g1793.t1
Wickerhamiella_azymoides_PYCC8994.aa	sugar_porter_PF00083.hmm	31	NODE_7_length_392735_cov_31.46.g2077.t1
Wickerhamiella_azymoides_PYCC8994.aa	sugar_porter_PF00083.hmm	31	NODE_32_length_63747_cov_30.71.g4635.t1
Wickerhamiella_azymoides_PYCC8994.aa	sugar_porter_PF00083.hmm	31	NODE_11_length_307943_cov_30.6.g2794.t1
Wickerhamiella_azymoides_PYCC8994.aa	sugar_porter_PF00083.hmm	31	NODE_4_length_505975_cov_31.08.g1200.t1
Wickerhamiella_azymoides_PYCC8994.aa	sugar_porter_PF00083.hmm	31	NODE_64_length_9347_cov_59.336.g5127.t1
Wickerhamiella_azyma_PYCC8333.aa	sugar_porter_PF00083.hmm	29	NODE_6_length_460470_cov_125.1.g2055.t1
Wickerhamiella_azyma_PYCC8333.aa	sugar_porter_PF00083.hmm	29	NODE_26_length_94344_cov_117.9.g4693.t1
Wickerhamiella_azyma_PYCC8333.aa	sugar_porter_PF00083.hmm	29	NODE_8_length_346791_cov_258.6.g2595.t1
Wickerhamiella_azyma_PYCC8333.aa	sugar_porter_PF00083.hmm	29	NODE_24_length_115474_cov_126..g4590.t1
Wickerhamiella_azyma_PYCC8333.aa	sugar_porter_PF00083.hmm	29	NODE_26_length_94344_cov_117.9.g4694.t1
Wickerhamiella_azyma_PYCC8333.aa	sugar_porter_PF00083.hmm	29	NODE_2_length_982054_cov_118.0.g795.t1
Wickerhamiella_azyma_PYCC8333.aa	sugar_porter_PF00083.hmm	29	NODE_10_length_323433_cov_118..g2953.t1
Wickerhamiella_azyma_PYCC8333.aa	sugar_porter_PF00083.hmm	29	NODE_17_length_208279_cov_123..g3946.t1
Wickerhamiella_azyma_PYCC8333.aa	sugar_porter_PF00083.hmm	29	NODE_30_length_73469_cov_125.4.g4890.t1
Wickerhamiella_azyma_PYCC8333.aa	sugar_porter_PF00083.hmm	29	NODE_16_length_224464_cov_123..g3826.t1
Wickerhamiella_azyma_PYCC8333.aa	sugar_porter_PF00083.hmm	29	NODE_30_length_73469_cov_125.4.g4892.t1
Wickerhamiella_azyma_PYCC8333.aa	sugar_porter_PF00083.hmm	29	NODE_20_length_176543_cov_118..g4251.t1
Wickerhamiella_azyma_PYCC8333.aa	sugar_porter_PF00083.hmm	29	NODE_5_length_481287_cov_112.8.g2030.t1
Wickerhamiella_azyma_PYCC8333.aa	sugar_porter_PF00083.hmm	29	NODE_14_length_265014_cov_123..g3512.t1
Wickerhamiella_azyma_PYCC8333.aa	sugar_porter_PF00083.hmm	29	NODE_4_length_516929_cov_116.4.g1605.t1
Wickerhamiella_azyma_PYCC8333.aa	sugar_porter_PF00083.hmm	29	NODE_4_length_516929_cov_116.4.g1617.t1
Wickerhamiella_azyma_PYCC8333.aa	sugar_porter_PF00083.hmm	29	NODE_1_length_1096766_cov_116..g360.t1
Wickerhamiella_azyma_PYCC8333.aa	sugar_porter_PF00083.hmm	29	NODE_4_length_516929_cov_116.4.g1609.t1
Wickerhamiella_azyma_PYCC8333.aa	sugar_porter_PF00083.hmm	29	NODE_27_length_84763_cov_134.7.g4793.t1
Wickerhamiella_azyma_PYCC8333.aa	sugar_porter_PF00083.hmm	29	NODE_2_length_982054_cov_118.0.g710.t1
Wickerhamiella_azyma_PYCC8333.aa	sugar_porter_PF00083.hmm	29	NODE_2_length_982054_cov_118.0.g1083.t1
Wickerhamiella_azyma_PYCC8333.aa	sugar_porter_PF00083.hmm	29	NODE_10_length_323433_cov_118..g2911.t1
Wickerhamiella_azyma_PYCC8333.aa	sugar_porter_PF00083.hmm	29	NODE_1_length_1096766_cov_116..g354.t1
Wickerhamiella_azyma_PYCC8333.aa	sugar_porter_PF00083.hmm	29	NODE_5_length_481287_cov_112.8.g1921.t1
Wickerhamiella_azyma_PYCC8333.aa	sugar_porter_PF00083.hmm	29	NODE_4_length_516929_cov_116.4.g1749.t1
Wickerhamiella_azyma_PYCC8333.aa	sugar_porter_PF00083.hmm	29	NODE_14_length_265014_cov_123..g3516.t1
Wickerhamiella_azyma_PYCC8333.aa	sugar_porter_PF00083.hmm	29	NODE_17_length_208279_cov_123..g3951.t1
Wickerhamiella_azyma_PYCC8333.aa	sugar_porter_PF00083.hmm	29	NODE_5_length_481287_cov_112.8.g1824.t1
Wickerhamiella_azyma_PYCC8333.aa	sugar_porter_PF00083.hmm	29	NODE_28_length_80991_cov_118.6.g4798.t1
Wickerhamiella_versatilis_JCM5958.aa	sugar_porter_PF00083.hmm	36	BCJV01000001.1.g849.t1
Wickerhamiella_versatilis_JCM5958.aa	sugar_porter_PF00083.hmm	36	BCJV01000001.1.g2197.t1
Wickerhamiella_versatilis_JCM5958.aa	sugar_porter_PF00083.hmm	36	BCJV01000002.1.g3195.t1
Wickerhamiella_versatilis_JCM5958.aa	sugar_porter_PF00083.hmm	36	BCJV01000001.1.g1917.t1
Wickerhamiella_versatilis_JCM5958.aa	sugar_porter_PF00083.hmm	36	BCJV01000002.1.g3378.t1
Wickerhamiella_versatilis_JCM5958.aa	sugar_porter_PF00083.hmm	36	BCJV01000002.1.g3379.t1
Wickerhamiella_versatilis_JCM5958.aa	sugar_porter_PF00083.hmm	36	BCJV01000003.1.g4121.t1
Wickerhamiella_versatilis_JCM5958.aa	sugar_porter_PF00083.hmm	36	BCJV01000001.1.g474.t1
Wickerhamiella_versatilis_JCM5958.aa	sugar_porter_PF00083.hmm	36	BCJV01000001.1.g472.t1
Wickerhamiella_versatilis_JCM5958.aa	sugar_porter_PF00083.hmm	36	BCJV01000001.1.g473.t1
Wickerhamiella_versatilis_JCM5958.aa	sugar_porter_PF00083.hmm	36	BCJV01000001.1.g2044.t1
Wickerhamiella_versatilis_JCM5958.aa	sugar_porter_PF00083.hmm	36	BCJV01000001.1.g1211.t1
Wickerhamiella_versatilis_JCM5958.aa	sugar_porter_PF00083.hmm	36	BCJV01000002.1.g3460.t1
Wickerhamiella_versatilis_JCM5958.aa	sugar_porter_PF00083.hmm	36	BCJV01000002.1.g3356.t1
Wickerhamiella_versatilis_JCM5958.aa	sugar_porter_PF00083.hmm	36	BCJV01000003.1.g3673.t1
Wickerhamiella_versatilis_JCM5958.aa	sugar_porter_PF00083.hmm	36	BCJV01000001.1.g2359.t1
Wickerhamiella_versatilis_JCM5958.aa	sugar_porter_PF00083.hmm	36	BCJV01000001.1.g1302.t1
Wickerhamiella_versatilis_JCM5958.aa	sugar_porter_PF00083.hmm	36	BCJV01000001.1.g37.t1
Wickerhamiella_versatilis_JCM5958.aa	sugar_porter_PF00083.hmm	36	BCJV01000003.1.g3713.t1
Wickerhamiella_versatilis_JCM5958.aa	sugar_porter_PF00083.hmm	36	BCJV01000001.1.g2360.t1
Wickerhamiella_versatilis_JCM5958.aa	sugar_porter_PF00083.hmm	36	BCJV01000007.1.g5137.t1
Wickerhamiella_versatilis_JCM5958.aa	sugar_porter_PF00083.hmm	36	BCJV01000003.1.g3741.t1
Wickerhamiella_versatilis_JCM5958.aa	sugar_porter_PF00083.hmm	36	BCJV01000001.1.g99.t1
Wickerhamiella_versatilis_JCM5958.aa	sugar_porter_PF00083.hmm	36	BCJV01000002.1.g2640.t1
Wickerhamiella_versatilis_JCM5958.aa	sugar_porter_PF00083.hmm	36	BCJV01000003.1.g4833.t1
Wickerhamiella_versatilis_JCM5958.aa	sugar_porter_PF00083.hmm	36	BCJV01000001.1.g98.t1
Wickerhamiella_versatilis_JCM5958.aa	sugar_porter_PF00083.hmm	36	BCJV01000002.1.g3225.t1
Wickerhamiella_versatilis_JCM5958.aa	sugar_porter_PF00083.hmm	36	BCJV01000002.1.g2525.t1
Wickerhamiella_versatilis_JCM5958.aa	sugar_porter_PF00083.hmm	36	BCJV01000001.1.g1384.t1
Wickerhamiella_versatilis_JCM5958.aa	sugar_porter_PF00083.hmm	36	BCJV01000002.1.g3283.t1
Wickerhamiella_versatilis_JCM5958.aa	sugar_porter_PF00083.hmm	36	BCJV01000002.1.g3641.t1
Wickerhamiella_versatilis_JCM5958.aa	sugar_porter_PF00083.hmm	36	BCJV01000001.1.g109.t1
Wickerhamiella_versatilis_JCM5958.aa	sugar_porter_PF00083.hmm	36	BCJV01000001.1.g1152.t1
Wickerhamiella_versatilis_JCM5958.aa	sugar_porter_PF00083.hmm	36	BCJV01000004.1.g5046.t1
Wickerhamiella_versatilis_JCM5958.aa	sugar_porter_PF00083.hmm	36	BCJV01000003.1.g3694.t1
Wickerhamiella_versatilis_JCM5958.aa	sugar_porter_PF00083.hmm	36	BCJV01000003.1.g3859.t1
Wickerhamiella_domercqiae_PYCC3067.aa	sugar_porter_PF00083.hmm	24	PEOA01000130.1.g3303.t1
Wickerhamiella_domercqiae_PYCC3067.aa	sugar_porter_PF00083.hmm	24	PEOA01000125.1.g2871.t1
Wickerhamiella_domercqiae_PYCC3067.aa	sugar_porter_PF00083.hmm	24	PEOA01000122.1.g3164.t1
Wickerhamiella_domercqiae_PYCC3067.aa	sugar_porter_PF00083.hmm	24	PEOA01000080.1.g2634.t1
Wickerhamiella_domercqiae_PYCC3067.aa	sugar_porter_PF00083.hmm	24	PEOA01000110.1.g1638.t1
Wickerhamiella_domercqiae_PYCC3067.aa	sugar_porter_PF00083.hmm	24	PEOA01000121.1.g3092.t1
Wickerhamiella_domercqiae_PYCC3067.aa	sugar_porter_PF00083.hmm	24	PEOA01000134.1.g2442.t1
Wickerhamiella_domercqiae_PYCC3067.aa	sugar_porter_PF00083.hmm	24	PEOA01000120.1.g1589.t1
Wickerhamiella_domercqiae_PYCC3067.aa	sugar_porter_PF00083.hmm	24	PEOA01000137.1.g1958.t1
Wickerhamiella_domercqiae_PYCC3067.aa	sugar_porter_PF00083.hmm	24	PEOA01000129.1.g270.t1
Wickerhamiella_domercqiae_PYCC3067.aa	sugar_porter_PF00083.hmm	24	PEOA01000131.1.g996.t1
Wickerhamiella_domercqiae_PYCC3067.aa	sugar_porter_PF00083.hmm	24	PEOA01000074.1.g3879.t1
Wickerhamiella_domercqiae_PYCC3067.aa	sugar_porter_PF00083.hmm	24	PEOA01000107.1.g1078.t1
Wickerhamiella_domercqiae_PYCC3067.aa	sugar_porter_PF00083.hmm	24	PEOA01000089.1.g3380.t1
Wickerhamiella_domercqiae_PYCC3067.aa	sugar_porter_PF00083.hmm	24	PEOA01000138.1.g4214.t1
Wickerhamiella_domercqiae_PYCC3067.aa	sugar_porter_PF00083.hmm	24	PEOA01000094.1.g3873.t1
Wickerhamiella_domercqiae_PYCC3067.aa	sugar_porter_PF00083.hmm	24	PEOA01000135.1.g1379.t1
Wickerhamiella_domercqiae_PYCC3067.aa	sugar_porter_PF00083.hmm	24	PEOA01000135.1.g1384.t1
Wickerhamiella_domercqiae_PYCC3067.aa	sugar_porter_PF00083.hmm	24	PEOA01000131.1.g920.t1
Wickerhamiella_domercqiae_PYCC3067.aa	sugar_porter_PF00083.hmm	24	PEOA01000126.1.g366.t1
Wickerhamiella_domercqiae_PYCC3067.aa	sugar_porter_PF00083.hmm	24	PEOA01000136.1.g4118.t1
Wickerhamiella_domercqiae_PYCC3067.aa	sugar_porter_PF00083.hmm	24	PEOA01000127.1.g2182.t1
Wickerhamiella_domercqiae_PYCC3067.aa	sugar_porter_PF00083.hmm	24	PEOA01000126.1.g420.t1
Wickerhamiella_domercqiae_PYCC3067.aa	sugar_porter_PF00083.hmm	24	PEOA01000128.1.g106.t1
Wickerhamiella_domercqiae_JCM9478.aa	sugar_porter_PF00083.hmm	22	BCGM01000003.1.g4315.t1
Wickerhamiella_domercqiae_JCM9478.aa	sugar_porter_PF00083.hmm	22	BCGM01000003.1.g3526.t1
Wickerhamiella_domercqiae_JCM9478.aa	sugar_porter_PF00083.hmm	22	BCGM01000003.1.g3695.t1
Wickerhamiella_domercqiae_JCM9478.aa	sugar_porter_PF00083.hmm	22	BCGM01000001.1.g570.t1
Wickerhamiella_domercqiae_JCM9478.aa	sugar_porter_PF00083.hmm	22	BCGM01000002.1.g2917.t1
Wickerhamiella_domercqiae_JCM9478.aa	sugar_porter_PF00083.hmm	22	BCGM01000001.1.g335.t1
Wickerhamiella_domercqiae_JCM9478.aa	sugar_porter_PF00083.hmm	22	BCGM01000002.1.g2844.t1
Wickerhamiella_domercqiae_JCM9478.aa	sugar_porter_PF00083.hmm	22	BCGM01000001.1.g841.t1
Wickerhamiella_domercqiae_JCM9478.aa	sugar_porter_PF00083.hmm	22	BCGM01000001.1.g1083.t1
Wickerhamiella_domercqiae_JCM9478.aa	sugar_porter_PF00083.hmm	22	BCGM01000001.1.g767.t1
Wickerhamiella_domercqiae_JCM9478.aa	sugar_porter_PF00083.hmm	22	BCGM01000001.1.g512.t1
Wickerhamiella_domercqiae_JCM9478.aa	sugar_porter_PF00083.hmm	22	BCGM01000001.1.g513.t1
Wickerhamiella_domercqiae_JCM9478.aa	sugar_porter_PF00083.hmm	22	BCGM01000003.1.g4034.t1
Wickerhamiella_domercqiae_JCM9478.aa	sugar_porter_PF00083.hmm	22	BCGM01000003.1.g4280.t1
Wickerhamiella_domercqiae_JCM9478.aa	sugar_porter_PF00083.hmm	22	BCGM01000001.1.g94.t1
Wickerhamiella_domercqiae_JCM9478.aa	sugar_porter_PF00083.hmm	22	BCGM01000004.1.g4321.t1
Wickerhamiella_domercqiae_JCM9478.aa	sugar_porter_PF00083.hmm	22	BCGM01000001.1.g1702.t1
Wickerhamiella_domercqiae_JCM9478.aa	sugar_porter_PF00083.hmm	22	BCGM01000001.1.g1697.t1
Wickerhamiella_domercqiae_JCM9478.aa	sugar_porter_PF00083.hmm	22	BCGM01000003.1.g3958.t1
Wickerhamiella_domercqiae_JCM9478.aa	sugar_porter_PF00083.hmm	22	BCGM01000004.1.g4445.t1
Wickerhamiella_domercqiae_JCM9478.aa	sugar_porter_PF00083.hmm	22	BCGM01000002.1.g3156.t1
Wickerhamiella_domercqiae_JCM9478.aa	sugar_porter_PF00083.hmm	22	BCGM01000001.1.g1405.t1
Wickerhamiella_bombiphila_PYCC8430.aa	sugar_porter_PF00083.hmm	24	NODE_1_length_991170_cov_50.57.g213.t1
Wickerhamiella_bombiphila_PYCC8430.aa	sugar_porter_PF00083.hmm	24	NODE_21_length_134317_cov_55.0.g3317.t1
Wickerhamiella_bombiphila_PYCC8430.aa	sugar_porter_PF00083.hmm	24	NODE_22_length_129885_cov_51.3.g3369.t1
Wickerhamiella_bombiphila_PYCC8430.aa	sugar_porter_PF00083.hmm	24	NODE_7_length_329317_cov_49.75.g1786.t1
Wickerhamiella_bombiphila_PYCC8430.aa	sugar_porter_PF00083.hmm	24	NODE_1_length_991170_cov_50.57.g30.t1
Wickerhamiella_bombiphila_PYCC8430.aa	sugar_porter_PF00083.hmm	24	NODE_9_length_289434_cov_50.12.g2159.t1
Wickerhamiella_bombiphila_PYCC8430.aa	sugar_porter_PF00083.hmm	24	NODE_16_length_168957_cov_51.6.g2943.t1
Wickerhamiella_bombiphila_PYCC8430.aa	sugar_porter_PF00083.hmm	24	NODE_2_length_567878_cov_50.79.g715.t1
Wickerhamiella_bombiphila_PYCC8430.aa	sugar_porter_PF00083.hmm	24	NODE_7_length_329317_cov_49.75.g1846.t1
Wickerhamiella_bombiphila_PYCC8430.aa	sugar_porter_PF00083.hmm	24	NODE_20_length_135872_cov_54.0.g3270.t1
Wickerhamiella_bombiphila_PYCC8430.aa	sugar_porter_PF00083.hmm	24	NODE_8_length_311447_cov_51.15.g2014.t1
Wickerhamiella_bombiphila_PYCC8430.aa	sugar_porter_PF00083.hmm	24	NODE_1_length_991170_cov_50.57.g484.t1
Wickerhamiella_bombiphila_PYCC8430.aa	sugar_porter_PF00083.hmm	24	NODE_49_length_44700_cov_62.26.g4424.t1
Wickerhamiella_bombiphila_PYCC8430.aa	sugar_porter_PF00083.hmm	24	NODE_2_length_567878_cov_50.79.g655.t1
Wickerhamiella_bombiphila_PYCC8430.aa	sugar_porter_PF00083.hmm	24	NODE_4_length_443102_cov_50.09.g1171.t1
Wickerhamiella_bombiphila_PYCC8430.aa	sugar_porter_PF00083.hmm	24	NODE_31_length_89411_cov_57.65.g3864.t1
Wickerhamiella_bombiphila_PYCC8430.aa	sugar_porter_PF00083.hmm	24	NODE_2_length_567878_cov_50.79.g557.t1
Wickerhamiella_bombiphila_PYCC8430.aa	sugar_porter_PF00083.hmm	24	NODE_31_length_89411_cov_57.65.g3880.t1
Wickerhamiella_bombiphila_PYCC8430.aa	sugar_porter_PF00083.hmm	24	NODE_1_length_991170_cov_50.57.g2.t1
Wickerhamiella_bombiphila_PYCC8430.aa	sugar_porter_PF00083.hmm	24	NODE_45_length_52273_cov_61.97.g4329.t1
Wickerhamiella_bombiphila_PYCC8430.aa	sugar_porter_PF00083.hmm	24	NODE_37_length_69290_cov_53.56.g4083.t1
Wickerhamiella_bombiphila_PYCC8430.aa	sugar_porter_PF00083.hmm	24	NODE_9_length_289434_cov_50.12.g2253.t1
Wickerhamiella_bombiphila_PYCC8430.aa	sugar_porter_PF00083.hmm	24	NODE_62_length_18790_cov_78.90.g4598.t1
Wickerhamiella_bombiphila_PYCC8430.aa	sugar_porter_PF00083.hmm	24	NODE_7_length_329317_cov_49.75.g1880.t1
Wickerhamiella_kurtzmanii_PYCC8437.aa	sugar_porter_PF00083.hmm	29	NODE_89_length_29454_cov_45.62.g4742.t1
Wickerhamiella_kurtzmanii_PYCC8437.aa	sugar_porter_PF00083.hmm	29	NODE_61_length_60519_cov_46.92.g4198.t1
Wickerhamiella_kurtzmanii_PYCC8437.aa	sugar_porter_PF00083.hmm	29	NODE_30_length_117291_cov_49.3.g2983.t1
Wickerhamiella_kurtzmanii_PYCC8437.aa	sugar_porter_PF00083.hmm	29	NODE_61_length_60519_cov_46.92.g4199.t1
Wickerhamiella_kurtzmanii_PYCC8437.aa	sugar_porter_PF00083.hmm	29	NODE_75_length_39812_cov_56.20.g4541.t1
Wickerhamiella_kurtzmanii_PYCC8437.aa	sugar_porter_PF00083.hmm	29	NODE_10_length_222604_cov_46.2.g1388.t1
Wickerhamiella_kurtzmanii_PYCC8437.aa	sugar_porter_PF00083.hmm	29	NODE_61_length_60519_cov_46.92.g4200.t1
Wickerhamiella_kurtzmanii_PYCC8437.aa	sugar_porter_PF00083.hmm	29	NODE_10_length_222604_cov_46.2.g1403.t1
Wickerhamiella_kurtzmanii_PYCC8437.aa	sugar_porter_PF00083.hmm	29	NODE_23_length_139369_cov_46.2.g2577.t1
Wickerhamiella_kurtzmanii_PYCC8437.aa	sugar_porter_PF00083.hmm	29	NODE_75_length_39812_cov_56.20.g4537.t1
Wickerhamiella_kurtzmanii_PYCC8437.aa	sugar_porter_PF00083.hmm	29	NODE_7_length_261521_cov_47.64.g1069.t1
Wickerhamiella_kurtzmanii_PYCC8437.aa	sugar_porter_PF00083.hmm	29	NODE_2_length_349383_cov_46.67.g277.t1
Wickerhamiella_kurtzmanii_PYCC8437.aa	sugar_porter_PF00083.hmm	29	NODE_2_length_349383_cov_46.67.g220.t1
Wickerhamiella_kurtzmanii_PYCC8437.aa	sugar_porter_PF00083.hmm	29	NODE_7_length_261521_cov_47.64.g1066.t1
Wickerhamiella_kurtzmanii_PYCC8437.aa	sugar_porter_PF00083.hmm	29	NODE_27_length_124620_cov_47.2.g2802.t1
Wickerhamiella_kurtzmanii_PYCC8437.aa	sugar_porter_PF00083.hmm	29	NODE_4_length_291226_cov_44.23.g641.t1
Wickerhamiella_kurtzmanii_PYCC8437.aa	sugar_porter_PF00083.hmm	29	NODE_27_length_124620_cov_47.2.g2801.t1
Wickerhamiella_kurtzmanii_PYCC8437.aa	sugar_porter_PF00083.hmm	29	NODE_40_length_87503_cov_47.82.g3432.t1
Wickerhamiella_kurtzmanii_PYCC8437.aa	sugar_porter_PF00083.hmm	29	NODE_3_length_300918_cov_43.18.g475.t1
Wickerhamiella_kurtzmanii_PYCC8437.aa	sugar_porter_PF00083.hmm	29	NODE_75_length_39812_cov_56.20.g4536.t1
Wickerhamiella_kurtzmanii_PYCC8437.aa	sugar_porter_PF00083.hmm	29	NODE_88_length_29818_cov_47.99.g4736.t1
Wickerhamiella_kurtzmanii_PYCC8437.aa	sugar_porter_PF00083.hmm	29	NODE_72_length_45505_cov_49.41.g4477.t1
Wickerhamiella_kurtzmanii_PYCC8437.aa	sugar_porter_PF00083.hmm	29	NODE_68_length_53488_cov_48.57.g4388.t1
Wickerhamiella_kurtzmanii_PYCC8437.aa	sugar_porter_PF00083.hmm	29	NODE_80_length_35072_cov_47.66.g4622.t1
Wickerhamiella_kurtzmanii_PYCC8437.aa	sugar_porter_PF00083.hmm	29	NODE_5_length_282151_cov_45.17.g776.t1
Wickerhamiella_kurtzmanii_PYCC8437.aa	sugar_porter_PF00083.hmm	29	NODE_4_length_291226_cov_44.23.g608.t1
Wickerhamiella_kurtzmanii_PYCC8437.aa	sugar_porter_PF00083.hmm	29	NODE_23_length_139369_cov_46.2.g2562.t1
Wickerhamiella_kurtzmanii_PYCC8437.aa	sugar_porter_PF00083.hmm	29	NODE_18_length_176296_cov_49.0.g2227.t1
Wickerhamiella_kurtzmanii_PYCC8437.aa	sugar_porter_PF00083.hmm	29	NODE_30_length_117291_cov_49.3.g2999.t1
Wickerhamiella_dianesei_PYCC8330.aa	sugar_porter_PF00083.hmm	26	NODE_2_length_420303_cov_80.45.g426.t1
Wickerhamiella_dianesei_PYCC8330.aa	sugar_porter_PF00083.hmm	26	NODE_18_length_204622_cov_94.0.g2599.t1
Wickerhamiella_dianesei_PYCC8330.aa	sugar_porter_PF00083.hmm	26	NODE_14_length_234985_cov_107..g2133.t1
Wickerhamiella_dianesei_PYCC8330.aa	sugar_porter_PF00083.hmm	26	NODE_33_length_99148_cov_113.1.g3831.t1
Wickerhamiella_dianesei_PYCC8330.aa	sugar_porter_PF00083.hmm	26	NODE_14_length_234985_cov_107..g2132.t1
Wickerhamiella_dianesei_PYCC8330.aa	sugar_porter_PF00083.hmm	26	NODE_6_length_349592_cov_95.96.g1052.t1
Wickerhamiella_dianesei_PYCC8330.aa	sugar_porter_PF00083.hmm	26	NODE_14_length_234985_cov_107..g2131.t1
Wickerhamiella_dianesei_PYCC8330.aa	sugar_porter_PF00083.hmm	26	NODE_18_length_204622_cov_94.0.g2615.t1
Wickerhamiella_dianesei_PYCC8330.aa	sugar_porter_PF00083.hmm	26	NODE_16_length_217067_cov_105..g2415.t1
Wickerhamiella_dianesei_PYCC8330.aa	sugar_porter_PF00083.hmm	26	NODE_6_length_349592_cov_95.96.g1056.t1
Wickerhamiella_dianesei_PYCC8330.aa	sugar_porter_PF00083.hmm	26	NODE_23_length_190178_cov_85.6.g3151.t1
Wickerhamiella_dianesei_PYCC8330.aa	sugar_porter_PF00083.hmm	26	NODE_39_length_79395_cov_90.14.g4052.t1
Wickerhamiella_dianesei_PYCC8330.aa	sugar_porter_PF00083.hmm	26	NODE_8_length_286748_cov_99.69.g1461.t1
Wickerhamiella_dianesei_PYCC8330.aa	sugar_porter_PF00083.hmm	26	NODE_24_length_184999_cov_74.3.g3211.t1
Wickerhamiella_dianesei_PYCC8330.aa	sugar_porter_PF00083.hmm	26	NODE_7_length_338388_cov_93.80.g1222.t1
Wickerhamiella_dianesei_PYCC8330.aa	sugar_porter_PF00083.hmm	26	NODE_7_length_338388_cov_93.80.g1221.t1
Wickerhamiella_dianesei_PYCC8330.aa	sugar_porter_PF00083.hmm	26	NODE_12_length_242099_cov_82.1.g1973.t1
Wickerhamiella_dianesei_PYCC8330.aa	sugar_porter_PF00083.hmm	26	NODE_4_length_408914_cov_74.74.g720.t1
Wickerhamiella_dianesei_PYCC8330.aa	sugar_porter_PF00083.hmm	26	NODE_6_length_349592_cov_95.96.g1057.t1
Wickerhamiella_dianesei_PYCC8330.aa	sugar_porter_PF00083.hmm	26	NODE_11_length_256407_cov_84.2.g1795.t1
Wickerhamiella_dianesei_PYCC8330.aa	sugar_porter_PF00083.hmm	26	NODE_2_length_420303_cov_80.45.g320.t1
Wickerhamiella_dianesei_PYCC8330.aa	sugar_porter_PF00083.hmm	26	NODE_5_length_376675_cov_85.25.g877.t1
Wickerhamiella_dianesei_PYCC8330.aa	sugar_porter_PF00083.hmm	26	NODE_11_length_256407_cov_84.2.g1778.t1
Wickerhamiella_dianesei_PYCC8330.aa	sugar_porter_PF00083.hmm	26	NODE_7_length_338388_cov_93.80.g1318.t1
Wickerhamiella_dianesei_PYCC8330.aa	sugar_porter_PF00083.hmm	26	NODE_24_length_184999_cov_74.3.g3241.t1
Wickerhamiella_dianesei_PYCC8330.aa	sugar_porter_PF00083.hmm	26	NODE_16_length_217067_cov_105..g2399.t1
Wickerhamiella_dianesei_PYCC8330.aa	sugar_porter_PF00083.hmm	26	NODE_21_length_168863_cov_37.7.g2867.t1
Wickerhamiella_dianesei_PYCC8330.aa	sugar_porter_PF00083.hmm	26	NODE_6_length_362205_cov_41.80.g1247.t1
Wickerhamiella_dianesei_PYCC8330.aa	sugar_porter_PF00083.hmm	26	NODE_29_length_121845_cov_48.4.g3552.t1
Wickerhamiella_dianesei_PYCC8330.aa	sugar_porter_PF00083.hmm	26	NODE_31_length_99148_cov_50.50.g3646.t1
Wickerhamiella_dianesei_PYCC8330.aa	sugar_porter_PF00083.hmm	26	NODE_29_length_121845_cov_48.4.g3553.t1
Wickerhamiella_dianesei_PYCC8330.aa	sugar_porter_PF00083.hmm	26	NODE_4_length_398368_cov_46.47.g757.t1
Wickerhamiella_dianesei_PYCC8330.aa	sugar_porter_PF00083.hmm	26	NODE_29_length_121845_cov_48.4.g3554.t1
Wickerhamiella_dianesei_PYCC8330.aa	sugar_porter_PF00083.hmm	26	NODE_6_length_362205_cov_41.80.g1263.t1
Wickerhamiella_dianesei_PYCC8330.aa	sugar_porter_PF00083.hmm	26	NODE_1_length_555297_cov_44.73.g203.t1
Wickerhamiella_dianesei_PYCC8330.aa	sugar_porter_PF00083.hmm	26	NODE_4_length_398368_cov_46.47.g761.t1
Wickerhamiella_dianesei_PYCC8330.aa	sugar_porter_PF00083.hmm	26	NODE_9_length_268408_cov_40.06.g1634.t1
Wickerhamiella_dianesei_PYCC8330.aa	sugar_porter_PF00083.hmm	26	NODE_38_length_79494_cov_41.86.g3968.t1
Wickerhamiella_dianesei_PYCC8330.aa	sugar_porter_PF00083.hmm	26	NODE_16_length_192084_cov_48.2.g2495.t1
Wickerhamiella_dianesei_PYCC8330.aa	sugar_porter_PF00083.hmm	26	NODE_15_length_204873_cov_35.3.g2369.t1
Wickerhamiella_dianesei_PYCC8330.aa	sugar_porter_PF00083.hmm	26	NODE_1_length_555297_cov_44.73.g170.t1
Wickerhamiella_dianesei_PYCC8330.aa	sugar_porter_PF00083.hmm	26	NODE_1_length_555297_cov_44.73.g171.t1
Wickerhamiella_dianesei_PYCC8330.aa	sugar_porter_PF00083.hmm	26	NODE_7_length_327046_cov_40.91.g1359.t1
Wickerhamiella_dianesei_PYCC8330.aa	sugar_porter_PF00083.hmm	26	NODE_8_length_270768_cov_37.83.g1438.t1
Wickerhamiella_dianesei_PYCC8330.aa	sugar_porter_PF00083.hmm	26	NODE_4_length_398368_cov_46.47.g762.t1
Wickerhamiella_dianesei_PYCC8330.aa	sugar_porter_PF00083.hmm	26	NODE_2_length_473545_cov_40.44.g300.t1
Wickerhamiella_dianesei_PYCC8330.aa	sugar_porter_PF00083.hmm	26	NODE_14_length_207579_cov_40.5.g2231.t1
Wickerhamiella_dianesei_PYCC8330.aa	sugar_porter_PF00083.hmm	26	NODE_10_length_266472_cov_38.4.g1836.t1
Wickerhamiella_dianesei_PYCC8330.aa	sugar_porter_PF00083.hmm	26	NODE_2_length_473545_cov_40.44.g283.t1
Wickerhamiella_dianesei_PYCC8330.aa	sugar_porter_PF00083.hmm	26	NODE_1_length_555297_cov_44.73.g74.t1
Wickerhamiella_dianesei_PYCC8330.aa	sugar_porter_PF00083.hmm	26	NODE_15_length_204873_cov_35.3.g2399.t1
Wickerhamiella_dianesei_PYCC8330.aa	sugar_porter_PF00083.hmm	26	NODE_1_length_555297_cov_44.73.g219.t1
Starmerella gropengiesseri_NRRLY-17142.aa	sugar_porter_PF00083.hmm	23	NREB01000531.1.g2949.t1
Starmerella gropengiesseri_NRRLY-17142.aa	sugar_porter_PF00083.hmm	23	NREB01000360.1.g2448.t1
Starmerella gropengiesseri_NRRLY-17142.aa	sugar_porter_PF00083.hmm	23	NREB01001550.1.g940.t1
Starmerella gropengiesseri_NRRLY-17142.aa	sugar_porter_PF00083.hmm	23	NREB01000360.1.g2449.t1
Starmerella gropengiesseri_NRRLY-17142.aa	sugar_porter_PF00083.hmm	23	NREB01000006.1.g3376.t1
Starmerella gropengiesseri_NRRLY-17142.aa	sugar_porter_PF00083.hmm	23	NREB01000338.1.g2359.t1
Starmerella gropengiesseri_NRRLY-17142.aa	sugar_porter_PF00083.hmm	23	NREB01000338.1.g2358.t1
Starmerella gropengiesseri_NRRLY-17142.aa	sugar_porter_PF00083.hmm	23	NREB01000294.1.g2171.t1
Starmerella gropengiesseri_NRRLY-17142.aa	sugar_porter_PF00083.hmm	23	NREB01000273.1.g2045.t1
Starmerella gropengiesseri_NRRLY-17142.aa	sugar_porter_PF00083.hmm	23	NREB01000178.1.g1233.t1
Starmerella gropengiesseri_NRRLY-17142.aa	sugar_porter_PF00083.hmm	23	NREB01001431.1.g741.t1
Starmerella gropengiesseri_NRRLY-17142.aa	sugar_porter_PF00083.hmm	23	NREB01001082.1.g143.t1
Starmerella gropengiesseri_NRRLY-17142.aa	sugar_porter_PF00083.hmm	23	NREB01000372.1.g2473.t1
Starmerella gropengiesseri_NRRLY-17142.aa	sugar_porter_PF00083.hmm	23	NREB01000543.1.g2966.t1
Starmerella gropengiesseri_NRRLY-17142.aa	sugar_porter_PF00083.hmm	23	NREB01000018.1.g1349.t1
Starmerella gropengiesseri_NRRLY-17142.aa	sugar_porter_PF00083.hmm	23	NREB01000806.1.g3605.t1
Starmerella gropengiesseri_NRRLY-17142.aa	sugar_porter_PF00083.hmm	23	NREB01000022.1.g1782.t1
Starmerella gropengiesseri_NRRLY-17142.aa	sugar_porter_PF00083.hmm	23	NREB01000013.1.g712.t1
Starmerella gropengiesseri_NRRLY-17142.aa	sugar_porter_PF00083.hmm	23	NREB01001904.1.g1368.t1
Starmerella gropengiesseri_NRRLY-17142.aa	sugar_porter_PF00083.hmm	23	NREB01000322.1.g2301.t1
Starmerella gropengiesseri_NRRLY-17142.aa	sugar_porter_PF00083.hmm	23	NREB01000068.1.g3329.t1
Starmerella gropengiesseri_NRRLY-17142.aa	sugar_porter_PF00083.hmm	23	NREB01000651.1.g3247.t1
Starmerella gropengiesseri_NRRLY-17142.aa	sugar_porter_PF00083.hmm	23	NREB01000073.1.g3479.t1
Starmerella_tilneyi_PYCC9158.aa	sugar_porter_PF00083.hmm	28	NODE_6_length_569129_cov_50.32.g3657.t1
Starmerella_tilneyi_PYCC9158.aa	sugar_porter_PF00083.hmm	28	NODE_2_length_1229967_cov_50.8.g1521.t1
Starmerella_tilneyi_PYCC9158.aa	sugar_porter_PF00083.hmm	28	NODE_2_length_1229967_cov_50.8.g1690.t1
Starmerella_tilneyi_PYCC9158.aa	sugar_porter_PF00083.hmm	28	NODE_5_length_1042666_cov_49.4.g3217.t1
Starmerella_tilneyi_PYCC9158.aa	sugar_porter_PF00083.hmm	28	NODE_5_length_1042666_cov_49.4.g3431.t1
Starmerella_tilneyi_PYCC9158.aa	sugar_porter_PF00083.hmm	28	NODE_1_length_2787025_cov_49.6.g566.t1
Starmerella_tilneyi_PYCC9158.aa	sugar_porter_PF00083.hmm	28	NODE_1_length_2787025_cov_49.6.g1014.t1
Starmerella_tilneyi_PYCC9158.aa	sugar_porter_PF00083.hmm	28	NODE_3_length_1194021_cov_47.7.g2487.t1
Starmerella_tilneyi_PYCC9158.aa	sugar_porter_PF00083.hmm	28	NODE_3_length_1194021_cov_47.7.g2488.t1
Starmerella_tilneyi_PYCC9158.aa	sugar_porter_PF00083.hmm	28	NODE_1_length_2787025_cov_49.6.g1015.t1
Starmerella_tilneyi_PYCC9158.aa	sugar_porter_PF00083.hmm	28	NODE_7_length_565057_cov_48.85.g3877.t1
Starmerella_tilneyi_PYCC9158.aa	sugar_porter_PF00083.hmm	28	NODE_2_length_1229967_cov_50.8.g1611.t1
Starmerella_tilneyi_PYCC9158.aa	sugar_porter_PF00083.hmm	28	NODE_4_length_1171903_cov_46.8.g2665.t1
Starmerella_tilneyi_PYCC9158.aa	sugar_porter_PF00083.hmm	28	NODE_4_length_1171903_cov_46.8.g2590.t1
Starmerella_tilneyi_PYCC9158.aa	sugar_porter_PF00083.hmm	28	NODE_5_length_1042666_cov_49.4.g3171.t1
Starmerella_tilneyi_PYCC9158.aa	sugar_porter_PF00083.hmm	28	NODE_3_length_1194021_cov_47.7.g2412.t1
Starmerella_tilneyi_PYCC9158.aa	sugar_porter_PF00083.hmm	28	NODE_2_length_1229967_cov_50.8.g1654.t1
Starmerella_tilneyi_PYCC9158.aa	sugar_porter_PF00083.hmm	28	NODE_7_length_565057_cov_48.85.g3993.t1
Starmerella_tilneyi_PYCC9158.aa	sugar_porter_PF00083.hmm	28	NODE_5_length_1042666_cov_49.4.g3141.t1
Starmerella_tilneyi_PYCC9158.aa	sugar_porter_PF00083.hmm	28	NODE_3_length_1194021_cov_47.7.g2368.t1
Starmerella_tilneyi_PYCC9158.aa	sugar_porter_PF00083.hmm	28	NODE_3_length_1194021_cov_47.7.g2542.t1
Starmerella_tilneyi_PYCC9158.aa	sugar_porter_PF00083.hmm	28	NODE_8_length_457438_cov_49.20.g4283.t1
Starmerella_tilneyi_PYCC9158.aa	sugar_porter_PF00083.hmm	28	NODE_2_length_1229967_cov_50.8.g1995.t1
Starmerella_tilneyi_PYCC9158.aa	sugar_porter_PF00083.hmm	28	NODE_9_length_113229_cov_47.64.g4352.t1
Starmerella_tilneyi_PYCC9158.aa	sugar_porter_PF00083.hmm	28	NODE_2_length_1229967_cov_50.8.g1851.t1
Starmerella_tilneyi_PYCC9158.aa	sugar_porter_PF00083.hmm	28	NODE_1_length_2787025_cov_49.6.g458.t1
Starmerella_tilneyi_PYCC9158.aa	sugar_porter_PF00083.hmm	28	NODE_11_length_57163_cov_50.63.g4425.t1
Starmerella_tilneyi_PYCC9158.aa	sugar_porter_PF00083.hmm	28	NODE_1_length_2787025_cov_49.6.g1110.t1
